# Supplementary material for: Metabolically Healthy Obesity Is Characterized by a Distinct Proteome Signature
Source: Int J Mol Sci. 2025 Mar 4;26(5):2262. doi: 10.3390/ijms26052262 (PMC11901089; doi:10.3390/ijms26052262)
Supplement: Supplementary file 1 [file ijms-26-02262-s001.zip]

Archive with 16 entries (16 files):
- Sup Figure S1-A.tif
- Sup Figure S1-B.tif
- Sup Figure S1-C.tif
- Sup Figure S1-D.tif
- Sup Figure S1-E.tif
- Sup Figure S1-F.tif
- Sup Figure S1-G.tif
- Sup Figure S1-H.tif
- Sup Figure S1-I.tif
- Sup Figure S1-J.tif
- Sup Figure S1-K.tif
- Sup Figure S1-L.tif
- Sup Figure S2 .tif
- Supplementary Data S1. - Fayaz et all 2024.xlsx
- Supplementary Data S2-Fayaz et all 2024..xlsx
- Supplementary Data S3. Fayaz et all 2024xlsx.xlsx
