# Supplementary material for: Metabolically Healthy Obesity Is Characterized by a Distinct Proteome Signature
Source: Int J Mol Sci. 2025 Mar 4;26(5):2262. doi: 10.3390/ijms26052262 (PMC11901089; doi:10.3390/ijms26052262)
Supplement: Supplementary file 1 [file ijms-26-02262-s001.zip › Supplementary Data S1. - Fayaz et all 2024.xlsx]

## Sheet: Olink data
Ensembl	OBC004	OBC010	OBC015	OBC016	OBC019	OBC024	OBC028	OBC037	OBC038	OBC040	OBC042	OBC043	OBC045	OBC048	OBC054	OB003	OB011	OB012	OB015	OB021	OB023	OB027	OB028	OB036	OB043	OB047	OB049	OB050	OB051	OB056	OB058	OB060	OB061	OB054	OB063	OB078	OB079	OB082	OB114	OB115	OB123	OB136
ENSG00000137509	1.08466	1.36919	1.15961	0.88267	1.41842	1.09048	1.12602	1.05249	1.10156	1.32334	1.06519	1.12395	1.53367	1.01123	1.14436	0.76291	1.37748	1.06111	1.50814	1.24002	1.22021	1.34149	1.43006	0.75307	1.20638	1.83856	1.25133	1.15619	0.88581	1.26363	0.94764	1.44533	1.46151	0.65033	1.5024	1.13874	1.13003	1.10826	1.42442	1.42081	0.94706	1.50254
ENSG00000133742	7.13071	7.05668	7.25091	8.83741	7.39912	5.84464	6.79108	6.44242	7.02636	8.14357	7.20581	7.84266	7.57205	6.14054	6.87266	7.35946	5.59684	5.17582	6.67735	5.93995	6.11135	7.08216	6.3515	5.09071	5.21676	6.93207	6.39109	6.25731	6.96791	6.45084	5.98153	6.51704	7.52044	4.51729	7.23293	5.37966	5.90948	5.32015	6.56835	6.74806	6.60505	8.15099
ENSG00000090339	6.6209	6.44036	6.96392	6.4893	6.3084	5.97138	7.0255	6.44751	6.73072	6.67391	6.6352	6.51995	6.33916	6.31766	6.58793	6.70403	7.0552	6.30711	7.02496	7.43096	7.4429	6.62658	6.30421	6.39865	6.73235	7.60129	6.75025	6.90479	6.33353	7.04528	6.40939	6.6802	6.57344	5.95264	7.0539	6.91679	6.96722	6.64428	6.95496	6.93645	6.06719	6.6511
ENSG00000134121	3.85032	3.95224	3.79035	3.36727	3.43325	3.48932	3.46662	3.54342	4.18165	4.57965	4.04709	3.34035	3.83752	3.5132	3.76141	3.87125	4.59187	3.10111	3.54188	3.64963	3.29524	3.44235	4.16128	3.67046	3.62048	3.62834	3.65955	3.87188	3.26523	3.35631	3.02793	3.67329	3.34378	2.57625	4.09358	4.01129	3.53586	3.31662	3.48377	3.29714	3.07194	3.92034
ENSG00000120708	8.35526	8.90519	8.84846	8.24417	8.53791	8.6878	8.80038	8.09241	8.00269	8.82303	8.75489	8.21543	8.71519	8.70419	9.0035	7.75207	8.81065	8.34102	8.90495	8.68435	8.49588	8.86498	8.54605	7.73458	8.48547	9.41752	8.83067	8.72585	8.89945	8.5459	8.67625	9.03933	8.17528	7.28234	8.79932	8.26161	8.56627	7.57527	8.71237	8.65373	7.56137	8.08386
ENSG00000106991	2.13089	2.47659	2.2376	2.26125	2.28332	1.87054	2.52167	1.87213	2.19125	2.32975	2.48069	2.27341	2.2894	2.10123	2.21401	2.00433	2.3188	1.77901	2.50187	2.42151	2.21725	2.28484	1.89032	1.72769	2.61643	2.44517	1.97946	2.54922	1.974	2.26389	2.05875	2.00425	2.15851	1.37751	2.32945	2.11825	2.22341	1.86902	2.28257	2.36419	1.95885	2.2535
ENSG00000100979	2.58433	2.75785	3.11645	2.87474	2.31123	2.59019	2.84879	2.18525	2.72462	2.47679	2.61446	2.42125	2.65578	2.43567	2.2691	2.64393	2.63514	2.54325	2.61317	2.56739	2.1014	2.41297	1.77701	2.40364	2.48158	2.73154	2.04206	2.56517	2.10898	1.96277	1.88109	1.9998	2.26888	1.86087	2.07678	1.80646	2.40403	2.54894	2.36629	2.48006	2.31812	2.70339
ENSG00000123561	5.11506	4.82225	5.50894	4.96405	5.19512	5.32689	4.97502	4.76912	5.26812	5.62146	5.42515	4.94431	4.8329	5.57928	4.52777	4.88277	5.20939	5.38492	5.61654	5.28321	5.09106	5.12842	5.50257	4.78845	5.61238	5.62488	5.42668	5.53669	6.31683	5.33126	5.7153	4.98298	5.4754	4.10152	5.54519	5.06507	5.05919	5.47987	5.32359	5.27371	4.48569	5.8504
ENSG00000146674	4.57078	4.4995	4.8994	4.6564	3.7601	4.36253	4.32845	4.18225	4.11787	4.35524	4.37009	4.09002	4.13462	4.7585	3.52929	4.04034	4.52082	4.31954	4.08102	4.36454	4.23052	4.37372	4.18597	3.51842	4.48589	3.51522	4.07918	3.80034	3.60202	4.03664	4.04591	3.95065	4.32757	2.77912	4.38811	3.89412	3.93443	4.01847	4.02076	3.99097	4.05579	3.95233
ENSG00000117322	6.84048	7.32931	6.20988	6.75542	5.73828	6.48224	6.51868	6.94129	6.53116	6.44698	6.69442	5.58168	7.37621	6.73732	6.32588	6.68339	6.66559	6.34967	6.8359	6.89014	6.71093	7.08594	6.82381	6.38799	7.31997	7.50949	6.7367	7.57954	5.72695	6.49015	6.85207	6.73779	5.68683	5.56609	7.83527	6.24834	7.12367	6.594	6.5388	6.48193	5.9324	6.86649
ENSG00000188488	7.88521	7.89204	8.44236	7.81324	7.98739	7.71856	9.03725	8.88802	7.97807	8.26165	7.55007	8.85762	8.54047	8.70687	7.83098	8.35989	7.90959	8.43977	8.25626	8.44141	8.47805	8.40851	8.60113	7.22613	8.78947	8.15911	9.20333	8.67608	8.93422	8.39131	8.97258	9.50356	8.54766	7.56638	9.21343	8.785	8.72888	8.23025	8.51284	8.74265	8.56273	8.83559
ENSG00000162747	3.74228	4.07545	4.12287	3.50134	3.2039	3.16068	4.12269	3.21276	2.39848	4.27578	3.59841	3.69497	3.93286	3.71942	3.48142	4.69253	4.7481	3.70328	3.81846	4.67442	4.57249	4.60249	3.95798	3.78124	4.50458	5.15241	3.62666	5.02702	3.36212	4.22795	4.34906	3.78782	4.39731	3.9384	3.81215	4.27392	5.02915	3.40089	4.08157	4.06782	3.70016	3.77349
ENSG00000167779	5.41098	5.87439	6.1161	5.45752	6.06622	5.60872	5.95493	5.6481	5.63129	5.95726	5.73122	5.51868	5.84922	5.49052	6.01104	5.4967	5.89095	5.49625	5.7201	5.72082	5.34339	5.8217	5.71843	5.65035	5.62863	5.91297	6.10037	5.5736	5.06539	5.94143	5.49428	6.13479	5.68404	4.50067	5.93823	5.45404	5.7346	5.11135	5.5051	5.60179	5.34076	5.69617
ENSG00000039068	3.45533	2.99288	3.11869	2.51434	3.12528	2.92348	3.17494	2.66546	3.09888	3.18594	2.62446	2.60576	2.56144	2.69255	3.294	2.94463	3.26733	2.56353	3.49691	3.03664	2.5757	2.84331	2.86145	2.94283	3.33383	3.75262	3.01789	2.72232	2.64112	2.8352	2.49326	3.03047	2.9364	1.7404	3.07825	2.86671	2.7571	2.4856	2.88739	2.76853	2.59763	2.69927
ENSG00000271503	4.59707	3.74498	4.79441	3.37847	2.5389	2.56303	4.24104	3.52207	3.77963	4.32301	2.60613	2.7168	3.54441	3.36111	3.70097	3.27803	3.22323	2.18715	4.32021	3.45143	3.131	3.25306	4.39089	2.92579	3.70868	3.90115	2.19852	3.88592	4.64433	2.35744	2.9899	4.80438	2.75824	1.4348	3.37475	1.61127	1.12367	1.91143	2.49278	2.54029	1.85167	2.23279
ENSG00000276409	5.95335	5.32086	6.13853	4.98586	4.76283	5.18975	5.85972	5.39448	5.05451	5.67698	5.50811	5.31302	5.87332	5.68009	5.91256	6.25943	6.10122	5.73568	6.26475	6.17421	6.03493	5.91784	6.29978	5.96836	5.53192	5.62398	6.09104	6.62087	6.04285	5.81129	6.30494	6.70123	5.99818	5.00845	6.41498	6.61494	6.78854	5.43006	5.47388	5.47242	5.59514	5.21603
ENSG00000115523	0.90834	0.73056	1.22634	1.38228	0.83057	0.94327	1.0796	0.78354	1.18323	0.75434	0.85974	0.95665	0.97552	0.84898	0.84488	1.08236	1.52231	0.70008	0.81397	0.96679	0.43772	0.80389	0.79668	0.33616	0.61872	1.16411	1.23979	0.97218	0.94115	0.79693	1.00759	1.12118	1.07324	0.70463	1.01209	0.83997	1.11227	0.60887	0.65615	0.98015	0.88508	0.88611
ENSG00000148400	3.21752	3.40277	3.52045	3.37126	3.19997	3.38156	3.4558	3.08279	3.13348	3.41921	3.49973	3.3162	3.27928	3.20408	3.273	3.193	3.45272	3.07906	3.38597	3.44061	3.17393	3.25929	3.11549	2.98439	3.36981	3.41603	3.36363	3.54895	2.86003	3.34717	3.22566	3.21033	3.43931	2.49988	3.54357	3.07523	3.28531	3.021	3.18418	3.27349	2.92471	3.3389
ENSG00000145730	1.50822	1.7316	1.28191	1.47619	1.58943	1.38841	1.49375	1.41706	1.43856	1.79608	1.44245	1.4274	1.52182	1.52627	1.5946	1.36166	1.73774	1.54264	1.651	1.43587	1.32317	1.5675	1.65105	1.21782	1.42893	1.65698	1.74317	1.74864	1.36789	1.36506	1.59408	1.74501	1.41643	0.98773	1.82666	1.49352	1.55548	1.13301	1.41501	1.45249	1.18402	1.83818
ENSG00000115718	5.05227	4.40434	4.52493	4.11764	4.80308	4.68455	4.6254	4.26215	4.69724	4.72197	4.28216	4.36047	4.7823	4.31481	4.87393	4.12698	5.08582	4.23987	4.84767	4.65354	4.39947	4.55021	4.431	4.37814	4.59279	4.10892	4.88487	4.05247	4.78591	4.97465	4.58632	4.61354	4.79849	3.15396	5.12823	4.71522	4.32695	3.65596	4.74645	4.83216	3.49663	4.44891
ENSG00000101439	6.06811	6.02671	6.68884	5.90125	6.15714	6.00759	6.51432	6.09479	6.0452	6.32954	6.13372	5.97963	6.46495	6.29586	6.67412	5.97784	6.64407	5.96277	6.47437	6.63734	6.24485	6.5213	6.60198	6.40681	6.05449	6.53424	6.65307	6.16906	6.01727	6.94358	6.48421	7.07221	6.57786	5.24578	6.55109	6.59299	6.52819	6.10139	6.33018	6.29961	5.89422	6.3071
ENSG00000149294	3.99271	4.31931	4.26228	3.80188	4.1282	3.82105	4.24133	3.63467	4.33517	4.10627	3.98378	3.91802	4.34473	3.55457	4.15841	3.6196	3.56936	3.42719	3.98042	3.78646	3.50685	3.76166	3.46314	3.17556	3.88722	4.32861	3.54623	3.77548	2.9111	3.86228	3.59033	3.76973	3.79043	2.57344	3.81767	3.50102	3.39392	3.31975	3.63907	3.67079	3.63069	3.87572
ENSG00000106333	5.54821	5.62924	5.64229	5.43377	5.63601	5.47735	6.05503	5.45523	5.32243	5.91892	5.46964	5.54152	5.75647	5.47395	5.68773	5.50055	6.11555	5.37531	5.7733	6.63893	6.61686	5.76864	5.61159	5.31169	5.94967	5.75036	5.9527	5.33406	5.06696	5.92321	5.71531	6.22728	5.63401	4.42497	6.11995	5.50618	5.3466	5.29827	6.06294	6.08167	5.28551	5.59491
ENSG00000277807	2.14987	2.32577	2.80437	2.28252	2.40131	1.8663	2.66924	2.56281	2.03584	2.49408	2.4145	2.33055	2.1704	2.05952	2.57681	2.44389	2.97091	2.60004	2.82544	2.87886	2.7561	2.19388	2.37124	2.57137	2.90989	3.1516	2.415	2.89597	2.03175	2.66256	2.49474	2.30329	2.23422	1.79852	2.6914	2.74415	2.81479	2.12096	2.55994	2.55977	1.94752	2.25245
ENSG00000105976	1.79318	1.86825	2.3388	1.79732	1.79979	1.82622	1.74392	1.31517	1.80705	2.00683	2.08063	1.67023	1.80071	1.61132	1.6162	1.78056	2.11463	1.67063	2.11035	2.023	2.05195	1.85576	1.4087	1.5093	1.87924	1.52154	1.78127	1.71178	1.68687	1.86983	2.07685	1.91162	1.79686	0.85362	2.20774	1.85722	1.79279	1.60237	2.27997	2.2738	1.67788	1.93079
ENSG00000119681	1.88762	2.54016	2.05635	2.42331	1.82722	2.02386	2.1065	2.05181	2.01936	2.11244	2.11869	2.04099	2.50122	2.34115	2.29048	2.26628	1.66128	2.09593	2.07962	2.25255	1.62633	1.77254	1.61136	1.60567	1.91844	2.07713	2.27888	1.53221	2.23518	1.72834	1.74739	1.84084	2.27997	1.59186	2.45725	1.73941	1.93171	2.64314	1.6626	2.38523	2.07072	2.92188
ENSG00000168685	1.80084	2.00646	1.4904	0.9471	1.80172	1.47594	1.77819	1.35277	1.52274	1.80586	1.72103	1.92677	1.73014	1.83584	1.50275	1.0821	1.67084	0.70503	1.83915	1.53023	1.17381	2.00235	1.20655	1.83342	2.40968	2.26605	1.72046	1.54953	1.65387	1.29504	1.75053	1.51837	1.47377	1.44089	1.47704	1.80018	1.98412	1.35413	1.37014	1.48565	1.19637	1.52646
ENSG00000162692	4.87498	5.15043	4.88886	4.99429	4.61175	4.90674	5.35071	4.84803	4.79805	5.07147	4.68257	4.91785	4.99452	4.70648	4.58783	4.73345	4.94373	4.56672	5.374	5.33111	5.24958	5.05893	4.85873	4.56235	5.40669	5.17283	4.95702	5.42608	4.25641	5.00172	4.74432	4.76012	5.0439	3.91746	5.18494	4.71928	4.97978	4.50152	5.26935	5.22981	4.69452	4.82258
ENSG00000188404	8.55574	8.77337	8.39364	8.21534	7.81953	8.45386	8.49475	8.22527	8.03479	8.2097	8.2941	8.61829	8.6832	8.1868	8.07691	8.76764	8.83489	8.0507	8.56865	8.80294	8.61549	8.8935	8.62114	8.19704	8.5654	8.55156	8.02097	8.83517	7.75507	8.44833	8.16722	8.26525	8.36695	7.39626	8.90158	8.28878	8.66108	8.23857	8.35308	8.32448	8.00443	8.48563
ENSG00000088926	6.52488	6.30482	6.66139	6.17631	6.6293	6.30556	6.55718	4.75555	6.12533	6.72736	6.0741	6.18761	6.74525	6.22246	5.90277	6.63447	6.91769	6.55928	6.43463	6.67667	6.65102	6.26156	6.39206	6.39066	6.84188	6.71361	6.96718	6.89075	6.87044	6.59946	6.34147	6.59822	6.7236	5.4016	6.86103	6.57452	6.49631	5.74568	6.95727	6.92153	6.15975	6.37107
ENSG00000105664	7.25465	6.91407	6.93441	7.01861	6.987	6.75016	7.14211	6.91214	7.07578	7.42604	7.26054	6.91221	6.82505	6.74119	7.54705	6.54018	7.65633	7.13393	7.39367	6.87779	6.7128	6.32411	6.74345	6.31686	6.97813	7.35154	6.52389	6.8682	6.11023	6.28321	6.75622	7.4487	6.31029	5.99007	6.94893	6.6295	6.97179	6.5803	6.66873	6.63119	6.16975	6.93875
ENSG00000167434	1.62614	2.12955	2.29095	1.91003	2.00296	1.70901	1.82061	1.70918	1.82074	2.08167	2.20412	1.63412	2.18781	1.58564	2.05351	1.79865	1.93348	1.93592	1.68133	1.79802	1.60233	1.93031	1.92694	1.94804	1.81804	2.16746	2.1547	2.21041	1.71486	2.29479	2.10133	1.80654	2.40495	1.42027	2.19491	1.58957	1.92925	1.90735	2.10613	2.09317	1.75698	1.7771
ENSG00000105426	1.33946	1.73025	1.84638	1.80488	1.2366	1.56175	1.22807	1.31913	1.27105	1.60549	1.52406	1.48874	1.63192	1.5205	1.50308	1.47922	1.79158	1.3211	1.6416	1.66564	1.12974	1.38062	1.14891	1.26496	1.34255	1.33188	1.55444	1.50108	1.2075	1.51109	1.45467	1.35091	1.44168	0.92815	1.79576	1.47101	1.57949	1.61685	1.42881	1.48078	1.2123	1.57664
ENSG00000165471	11.2378	10.0506	10.6899	8.61665	8.87734	11.1306	10.0282	9.95761	10.2016	10.8105	10.2377	9.96866	10.642	10.6083	9.19694	9.84351	6.745	8.69529	10.6525	10.1116	9.69321	8.66613	10.8601	10.1603	9.68656	11.7467	6.76447	9.75558	8.22939	11.3509	7.51547	11.2446	9.63945	7.71343	9.89378	9.72514	8.68294	8.56096	11.3059	11.2938	8.81052	9.1834
ENSG00000102265	5.02839	4.54421	5.13911	4.38602	4.52817	4.39632	4.72909	4.37318	4.44982	4.61042	4.38949	4.25252	4.65658	4.59939	4.83739	4.57094	5.02915	4.39265	4.83851	4.76821	4.61755	4.67597	4.93142	4.58897	4.63373	5.49375	4.77926	4.54375	4.28068	4.67856	4.47967	5.10932	4.66809	3.57295	4.61246	4.36536	4.65118	4.16181	4.59298	4.59424	4.37401	4.5022
ENSG00000132855	5.98727	5.65278	5.94339	5.63358	5.52049	5.4624	5.63677	4.47823	5.85316	5.44364	5.3789	4.83436	5.38127	5.43093	5.72337	5.53102	6.05562	5.54271	6.22071	6.03622	5.85727	5.65792	5.58491	5.11273	5.36962	5.864	5.98711	5.82154	4.82738	5.99451	5.56099	5.66312	5.88137	4.97011	5.84182	5.38705	5.64699	5.58997	6.15888	6.08153	5.15137	5.19382
ENSG00000172016	1.126	0.78247	2.47549	2.09068	1.62425	1.54861	1.32847	0.98402	1.24953	1.33144	1.3147	1.69106	1.42886	1.09582	1.34475	1.65884	2.12647	1.43884	1.82681	1.58718	0.81864	1.41115	1.10261	0.92169	1.44472	1.32678	1.28156	1.14708	1.4021	1.29374	1.4011	1.23036	1.33081	0.93365	1.70361	1.04457	1.43794	1.53684	1.24535	1.271	1.42594	1.43697
ENSG00000142168	1.47011	1.75963	1.20939	1.99404	0.80869	0.42958	0.95252	0.58074	0.73472	1.4148	0.61717	1.12168	1.35271	0.51255	0.99563	0.86039	-0.18427	-0.29333	0.45867	0.06201	0.06703	0.54682	-0.04085	-0.17664	0.03377	0.44804	0.1686	0.00248	0.32539	0.53073	-0.05659	0.29157	0.88884	-0.38314	0.77564	-0.14858	0.25582	-0.0635	0.65466	0.65442	0.49644	1.4353
ENSG00000117335	4.30971	3.9651	4.16315	3.81314	3.77309	3.58081	4.08133	3.66823	3.9066	4.13141	3.74656	3.48845	3.76122	3.70085	3.94695	3.61074	3.88236	3.43533	3.59783	3.8208	3.63868	3.69177	3.55641	3.58919	3.75957	3.95166	3.61973	3.71902	3.25824	3.6385	3.6196	3.63782	3.55771	2.63154	3.8325	3.55483	3.73305	3.43958	3.58486	3.66323	3.44113	3.75872
ENSG00000169896	0.01696	0.04519	0.40423	0.31876	-0.12944	-0.13203	0.06009	-0.17933	-0.21597	-0.29828	0.21508	-0.02231	-0.20024	-0.34095	-0.03968	-0.00081	0.00479	0.21714	0.17361	0.16312	0.06154	0.36985	0.05509	-0.23652	-0.52258	-0.16109	-0.02595	0.40945	-0.44494	-0.18518	0.25455	-0.19625	-0.16843	-0.07611	-0.20009	-0.23399	-0.46262	-0.1706	0.07466	-0.37785	-0.23947	-0.1478
ENSG00000041982	3.74769	3.18039	3.91074	3.51167	3.5404	3.26205	4.35562	4.02517	3.4726	3.3562	3.9477	3.68323	3.587	2.62525	3.79034	3.32329	3.59231	3.33477	3.97186	3.76232	3.25967	3.34384	3.07653	4.13962	3.46963	3.89417	3.0793	4.2603	3.61872	4.11716	3.60219	4.20897	3.97503	2.6114	3.76722	3.07416	3.85712	3.73361	3.91479	3.8687	3.73678	4.10775
ENSG00000116962	4.89996	3.76728	4.83248	3.87125	3.71978	3.91916	3.97531	3.19007	3.87978	4.11253	3.86903	3.3951	3.9909	3.37021	3.91253	3.74857	4.43498	3.68891	4.44587	3.93573	3.79421	4.18446	3.99403	3.57674	3.94921	4.37543	3.54486	3.95812	3.50032	3.7698	3.52924	3.92592	3.9953	2.64923	4.08801	2.88734	3.40102	3.76502	3.97268	4.0228	2.91395	4.0141
ENSG00000134389	7.64506	7.64663	7.88983	6.66816	7.80449	7.38009	8.21871	7.71749	7.26049	8.50669	7.86308	7.30945	7.96792	7.56453	7.81285	7.9945	8.51187	8.19091	7.71522	8.1921	8.24381	7.43494	8.63398	8.02146	8.47473	8.53091	7.30725	7.89859	7.60048	8.14318	8.71666	8.35307	7.61426	6.65038	8.66038	8.04698	7.9632	7.4013	8.06349	8.0579	7.22608	7.75936
ENSG00000152583	3.20418	2.99182	3.48027	3.08247	3.32826	3.27178	3.13386	2.41488	3.15172	3.08185	3.06835	2.87463	2.80932	2.78157	3.3795	2.81477	3.44569	2.55608	3.429	3.21749	3.14618	3.39073	2.94265	3.21265	3.01782	3.32419	2.82432	2.41484	1.88288	2.92889	2.88942	2.55451	2.83412	1.97621	3.15368	2.10366	3.02238	2.49822	2.82547	2.89	2.44694	3.00398
ENSG00000196576	1.69783	1.80054	1.87875	1.66286	1.55986	1.53045	1.7647	1.38861	1.75619	1.82783	1.69564	1.52712	1.97106	1.65796	1.50317	1.58974	2.1056	1.86699	2.10033	1.82652	1.61859	1.94608	1.59504	1.5022	1.80358	2.05628	1.74222	2.13509	1.77068	1.86635	1.77708	1.64653	2.00432	1.22559	1.92831	1.54728	1.76174	1.4311	1.82007	1.80653	1.45557	1.78532
ENSG00000106780	3.5483	3.66977	4.23523	3.97274	3.53474	3.53231	4.00588	3.70229	4.24368	3.89331	4.4736	3.91208	3.61247	3.99446	3.74508	3.59217	3.79229	3.34996	3.80232	4.19912	4.17697	4.32056	3.50774	3.50682	4.21776	4.18533	4.01835	3.44876	4.44465	3.94316	4.37003	3.71262	3.86748	3.01423	4.19488	3.95215	3.61145	3.41469	3.67087	3.63074	3.49665	3.91765
ENSG00000214274	4.9779	4.82413	5.69421	4.27843	4.43033	4.96095	5.77853	5.11505	4.37516	6.37853	4.69014	5.10614	5.16374	5.33566	5.67745	5.0955	4.48229	4.781	5.41773	5.89352	5.57593	5.2702	6.06479	4.54507	5.71932	7.13732	5.421	5.85915	6.47438	5.26567	5.62434	5.80619	5.66243	3.81395	6.07739	4.95666	5.12584	4.56774	5.81988	5.78453	4.56647	5.58974
ENSG00000073849	3.24658	3.04352	3.37916	3.14934	2.64034	2.63079	2.88334	2.38888	2.95004	3.13108	2.95767	2.6428	3.34934	3.19588	3.0062	2.40811	3.23066	3.05867	3.24149	3.55426	3.48755	2.54395	3.35904	2.70445	3.56336	3.5167	3.53946	3.44522	2.58666	2.71962	2.83423	3.29406	3.12424	1.93518	3.55828	2.84791	3.4643	2.25651	3.25347	3.01471	2.37276	3.09003
ENSG00000197635	5.01494	5.69326	4.90078	4.60324	5.11342	4.74204	4.92228	4.84131	5.29532	5.09575	5.57167	5.00899	4.94188	4.57242	5.29554	4.65738	5.08832	4.65133	5.10778	5.38409	5.34431	5.09639	4.48479	4.3049	3.68667	5.61246	4.45597	4.76208	4.52499	4.75411	5.0747	4.58182	5.03343	3.71058	5.08397	4.64701	4.84355	4.64989	4.82495	4.83988	4.57668	5.38076
ENSG00000115386	6.78715	5.83267	7.56537	5.66296	6.28947	6.46183	6.45557	5.7666	6.47308	7.07289	6.67223	6.2724	6.13289	5.7721	6.86783	5.70418	6.02722	5.54894	6.64415	6.0781	5.5101	6.55122	6.66044	6.22516	7.70324	5.92393	6.71292	5.70711	5.581	6.05247	5.99104	6.25352	5.85464	4.6444	5.6072	6.30613	6.42748	5.52018	6.4211	6.4273	5.86241	5.89132
ENSG00000115828	0.50823	0.43469	0.61035	0.3253	0.29312	0.42882	0.47701	0.15097	-0.36395	0.4337	0.50232	0.33586	0.32119	0.10444	0.29334	0.23608	0.62877	0.53993	0.47932	0.42677	0.35466	0.62752	0.6253	0.14676	0.11844	0.95225	0.60759	0.40787	0.23465	0.56843	0.2008	0.73128	0.56637	-0.84261	0.55857	0.37857	0.87535	0.48816	0.63609	0.47078	-0.02502	0.59858
ENSG00000160339	6.28007	5.80271	6.457	5.48595	6.08851	5.42387	6.52245	6.71726	6.04471	5.55467	5.69265	5.66655	6.70417	5.90409	5.36953	5.08196	5.95899	6.20715	6.49567	6.89016	6.59737	6.74663	6.74396	5.90249	6.33737	6.39115	5.61724	5.45965	6.503	7.12941	5.1399	6.77615	5.64912	5.55201	7.14739	6.70832	5.99097	5.94592	6.67693	6.69064	6.108	7.17571
ENSG00000090512	2.60577	2.37809	2.6808	1.53872	2.00714	1.66947	2.31418	1.88195	1.90846	2.28533	2.00215	2.00315	2.24567	2.42779	2.42473	2.78785	3.23745	2.52075	2.52327	2.90464	2.54876	2.4723	2.73554	2.22231	2.87247	2.01842	2.35616	2.41686	3.53052	2.82536	2.75849	2.62349	2.37827	1.77802	2.86627	2.16879	1.89761	2.13257	2.79841	2.72908	1.7454	2.15595
ENSG00000198848	2.69952	2.13922	2.65989	1.75959	1.77002	2.90838	1.71705	2.70565	3.26494	1.94885	1.97387	2.31469	1.01146	2.47209	2.28378	2.09345	1.90993	2.06159	2.93675	2.37825	2.60894	1.42538	2.39494	1.92161	2.26799	3.09473	2.81678	1.8908	2.52804	2.90899	1.83124	3.33793	2.11577	1.68103	2.50155	2.58967	2.30191	1.78965	3.15598	3.5073	2.22116	2.3954
ENSG00000095713	2.67133	3.22071	3.05288	2.71271	3.24148	2.6961	2.66598	2.51876	3.66364	2.85539	3.64408	3.19987	2.96195	2.46338	3.45641	3.08403	2.84677	3.07231	3.18873	3.77461	3.3423	2.75857	2.71496	2.51086	3.11651	2.81001	3.25517	3.03961	2.52906	2.51006	2.75255	3.22163	2.66696	2.11809	3.54033	3.01877	2.59647	2.60754	2.78596	2.71413	2.77352	2.91849
ENSG00000185339	4.40677	4.73089	4.54055	4.46896	4.27505	4.30793	4.97751	4.27046	4.60811	4.85185	4.48395	4.34579	4.65626	4.58926	4.68317	4.02702	4.84008	4.57688	4.49904	4.66139	4.51068	4.49416	4.4508	4.01957	4.53297	4.52185	4.53457	4.70249	4.493	4.57973	4.78054	4.647	4.02849	3.62409	4.3447	4.28862	4.83109	3.8977	4.77022	4.71048	4.18262	4.35055
ENSG00000275896	2.66208	2.80261	2.85973	2.27882	2.39946	2.56831	2.659	2.00584	3.00372	2.35936	2.62747	2.3642	2.71605	2.90694	3.35569	2.49961	1.83373	2.18726	2.24368	2.38791	2.31875	2.85335	3.25523	2.47629	2.48802	3.08592	2.33294	2.4392	2.57515	2.37745	2.29724	3.21245	2.80131	1.92994	2.15611	1.96522	2.74264	2.02721	2.43386	2.43488	1.77784	2.71772
ENSG00000076662	3.40619	3.39076	3.54723	3.29099	3.35977	3.24893	3.4675	3.0536	3.14882	3.43194	3.31515	3.58035	3.31043	3.06697	3.46854	3.25396	3.49048	3.21494	3.76502	3.73885	3.46799	3.32185	3.44785	3.02283	3.67774	3.98253	3.61952	3.74394	3.21703	3.43873	3.64028	3.52143	3.41629	2.6064	3.49146	3.33445	3.59955	3.13176	3.20315	3.49547	2.80682	3.48941
ENSG00000148965	4.17359	3.7969	4.38519	4.3726	3.92945	4.35308	4.55884	3.30125	3.31747	3.77595	3.38299	4.69057	3.48417	3.70194	3.9952	3.96889	6.80772	4.45589	5.35607	4.87599	4.9447	4.37845	4.07114	4.45837	4.3428	5.14798	4.63987	5.26645	4.5974	4.52229	5.15637	5.01112	4.72075	3.28935	4.81987	4.09199	5.49447	4.4891	4.07676	3.99775	3.54793	4.79344
ENSG00000150656	4.31294	3.9824	3.71927	3.98535	2.97906	3.16669	4.28124	3.03249	3.47367	4.01112	4.39415	3.8945	4.97189	4.28921	2.8218	3.81869	3.64836	3.86265	4.21169	3.82137	3.93832	3.89082	2.91867	3.61921	4.42259	4.00541	4.12362	4.34585	4.36472	4.54198	4.52135	2.8358	3.8553	3.01789	4.18298	3.43422	3.2584	3.6749	5.10598	5.04146	2.97428	3.52756
ENSG00000143226	2.91774	3.32496	3.38949	3.89745	3.68625	2.39999	3.80516	3.04216	2.55839	3.45908	3.98625	3.73247	2.53705	3.63597	3.89546	3.77982	4.01375	3.80121	2.82658	1.93691	0.9919	3.50705	3.83961	3.64595	3.14479	4.57275	3.4387	3.41083	3.13464	3.66975	3.38811	2.70018	2.59149	3.18993	4.08831	3.79389	4.22301	2.86625	3.59768	3.66687	4.34831	3.72896
ENSG00000099250	1.57467	1.6825	1.51697	1.581	1.32772	1.36322	1.4698	1.41404	1.44565	1.46179	1.61891	1.54596	1.60332	1.41278	1.48014	1.4836	1.64187	1.45074	1.54201	1.68993	1.7235	1.45343	1.54171	1.48985	1.6561	1.66078	1.32809	1.54927	1.35477	1.35127	1.42726	1.2264	1.56752	1.10738	1.58959	1.431	1.64378	1.2062	1.62267	1.59952	1.56428	1.80991
ENSG00000115380	5.5511	5.46307	5.65817	5.58601	5.36527	5.61081	5.7515	5.31612	5.34483	5.61226	5.43585	5.13146	5.52874	5.38699	5.53594	5.51988	6.48053	5.77766	5.1991	5.97493	5.98809	5.05197	5.60407	5.65904	5.86743	6.27139	5.50911	5.67921	5.38988	5.11067	5.81021	5.28065	5.48807	4.82637	5.44867	5.23057	5.9578	5.51515	5.675	5.74467	5.20988	5.47772
ENSG00000145850	3.8581	4.50005	4.91233	3.9916	3.89743	4.01142	4.39039	4.67172	4.45252	4.16434	4.29297	4.25078	3.6735	4.73586	4.37559	4.12956	5.52725	4.73633	3.75059	5.36363	5.29625	3.89474	4.28295	5.10933	5.20071	5.56242	3.93858	4.92034	4.63959	5.18699	4.88429	4.36073	3.85295	3.53127	4.60999	4.35897	5.17768	4.32162	4.65553	4.61545	4.01383	3.78096
ENSG00000078098	3.76534	3.93304	4.00358	3.90595	3.83706	3.78486	3.78837	3.70318	3.8377	3.8886	3.84407	3.97937	4.03367	4.00661	3.72781	3.85275	4.02278	3.7564	3.96034	3.85732	3.80271	3.8999	3.91594	3.73018	3.95253	3.90355	3.82644	3.89969	3.83734	3.86375	3.68373	3.79109	4.08663	3.9611	3.90755	3.71885	3.97407	3.79044	3.67444	3.687	3.96797	4.03701
ENSG00000066056	1.93818	2.11762	2.07138	1.81753	1.63525	1.72092	1.7464	1.87424	1.52743	1.91893	1.91725	1.78916	1.69728	1.60976	1.9668	1.82187	2.14464	1.8372	1.93754	2.31828	2.20851	1.72971	1.26704	2.00872	2.11521	2.69234	1.92359	2.17461	1.88835	1.84156	1.82741	2.10133	1.93359	1.36285	2.0822	1.7168	2.23001	1.46894	1.98906	1.99183	1.5873	1.77964
ENSG00000113296	4.77747	4.6214	3.98697	5.02184	3.7613	4.57791	4.51905	4.47589	4.56905	5.01805	5.28383	5.01104	4.1592	4.60598	4.84625	4.3261	5.9438	4.88921	5.14926	4.85098	4.84992	4.4989	4.612	4.59254	4.69718	5.64867	4.39143	4.60992	4.36171	3.27339	4.68335	5.16741	3.81995	4.13977	4.6463	4.87499	5.08687	4.92924	3.76469	3.73945	4.27827	4.70964
ENSG00000057593	4.49368	3.95697	4.26097	3.9535	4.33235	4.04154	4.0867	3.75626	4.28262	4.06015	3.97235	3.81206	4.20693	4.1955	4.26412	3.86439	4.56371	4.09458	4.18231	4.30233	3.94523	3.62179	3.97617	4.07341	3.83173	4.17246	4.30378	4.04024	4.55807	4.1786	4.07013	3.91096	4.05508	3.33599	4.30605	4.31783	4.10668	3.88715	4.07215	4.20854	3.91501	4.05053
ENSG00000185245	6.78376	6.29924	6.21904	6.23121	5.63441	5.93823	6.43255	5.63791	6.42621	6.54687	5.57686	5.89802	6.33923	6.17148	5.67452	5.73408	5.38661	4.90763	5.25941	5.25055	4.83756	5.48611	5.41088	5.70767	5.68066	5.76228	6.04537	5.97544	5.25926	5.56445	5.77099	5.23741	6.00352	3.94673	5.80095	5.04845	5.69464	5.33907	5.50913	5.62424	5.835	5.92576
ENSG00000133800	6.44896	6.24781	6.67145	6.52338	6.25649	5.96653	6.63247	6.74078	5.9518	6.53305	6.34447	6.44167	6.06878	6.22854	6.01734	6.36439	6.7267	6.14672	6.02225	6.9209	6.97115	6.2438	6.07769	6.59447	7.0507	6.52161	6.14657	6.24827	6.14184	6.33589	6.17178	5.69166	6.2214	5.32056	6.24582	6.70569	6.51257	6.07345	6.34573	6.42822	6.11869	6.05457
ENSG00000164879	1.76961	1.76131	2.20873	3.06835	1.66927	1.51025	1.67891	1.65665	1.75846	2.41255	2.5575	2.13991	2.86892	1.55364	1.62812	2.42271	1.61039	1.39314	1.855	1.75786	1.37005	1.99451	1.39613	1.45514	1.39211	1.87213	1.62802	1.4063	1.40715	1.43249	1.42657	1.61422	2.04697	1.00641	2.04164	1.39737	1.40721	1.51035	1.48905	1.62794	2.78795	2.54801
ENSG00000069702	3.07447	3.28883	3.5782	3.68096	3.58115	3.25242	3.13084	2.04943	3.07733	3.33795	3.27594	2.34317	3.29507	2.46284	3.52453	3.24252	3.30056	2.64495	3.5852	3.61185	2.69879	3.42101	3.06492	3.30838	2.56815	3.08205	2.74552	2.56316	2.07136	3.06458	2.80506	2.0479	2.45591	1.90961	2.95065	2.06521	2.71778	2.83951	3.1802	3.30904	2.46216	2.55361
ENSG00000206047	0.18886	0.0758	0.90581	2.44026	0.35744	0.92186	0.60683	1.27759	0.20666	0.5621	0.0859	0.25519	0.64506	0.48528	0.37232	0.50795	1.00165	0.20649	0.55045	0.90912	0.53014	1.49105	1.06752	0.41169	0.09036	0.77377	0.3772	0.76243	0.07555	0.50342	0.55963	0.54545	0.63295	-0.1209	1.09079	0.05216	0.99751	0.68149	0.6106	0.74618	0.30105	0.9891
ENSG00000085063	0.46928	0.5696	0.76519	0.47015	0.75591	0.52914	0.90251	0.51804	0.47523	0.9078	0.82701	0.51426	0.75299	0.43795	0.61904	0.45965	0.73009	0.75945	0.59031	0.712	0.56556	0.72509	0.76551	0.58352	0.59204	0.94259	0.67804	0.5736	0.25086	0.69756	0.59799	0.85285	0.85864	-0.14401	0.88178	0.62205	0.69362	0.40964	0.53319	0.58158	0.46177	0.83026
ENSG00000204444	6.19353	6.38197	6.69411	6.13017	6.56548	6.54714	6.95395	5.81587	6.70824	6.7249	6.4027	6.17792	6.69227	5.99058	6.67181	6.22272	6.45013	6.0602	6.55038	6.56054	6.34799	6.22544	6.21629	5.78752	6.26902	5.98198	6.6379	6.16959	5.32398	5.98042	6.21906	6.64586	6.47003	5.29175	6.64451	6.0561	6.04654	5.79451	6.22103	6.0626	6.30618	7.1996
ENSG00000145623	0.37215	0.33806	0.34234	-0.09603	0.23751	0.10099	0.17081	0.0517	0.27734	0.22588	0.13242	0.35515	0.20984	0.10524	0.28911	0.40435	0.58389	0.33516	0.37524	0.42991	0.26604	0.10593	0.21562	0.11561	0.30971	0.46722	0.43576	0.60871	-0.03495	0.33611	0.22103	0.01402	0.2586	-0.03842	0.29293	0.43158	0.42422	0.25415	0.41616	0.43433	0.10079	0.20591
ENSG00000131042	3.68824	3.70805	4.36841	3.65792	3.69486	3.38527	3.87799	3.89439	3.76093	3.73947	3.43789	3.73683	3.71677	3.70088	3.87808	4.01497	4.1483	3.73511	3.87508	4.20143	3.99293	3.49716	3.90309	3.85755	3.90966	4.77605	3.26908	4.32164	3.23316	4.40169	3.94037	3.41261	3.22253	2.87851	3.98041	3.73431	4.26836	3.32319	4.42579	4.46253	3.40965	3.76013
ENSG00000169344	2.1841	2.48619	2.34427	2.26359	2.27104	2.39905	2.15645	1.81378	2.0004	1.94161	2.41344	1.93992	2.55091	1.9979	1.66247	2.31624	2.26876	2.40172	2.07885	2.11179	1.89435	2.16799	2.20674	2.01456	1.90765	2.22954	2.14342	2.18131	2.2541	2.03755	2.0436	1.90577	2.0967	1.70261	2.03964	1.82777	2.03223	1.66571	1.93591	1.7975	1.84072	1.98723
ENSG00000278167	4.5305	3.28908	4.76968	2.98384	4.15801	3.60365	5.62918	4.43231	3.54475	5.05794	4.00266	3.31493	4.34609	4.26788	5.3454	3.35804	4.09767	4.73263	4.42241	5.28306	4.60167	4.23966	5.46084	4.73128	5.20914	6.22891	3.95466	5.84668	5.37958	4.56405	5.75349	5.59891	4.04104	4.04146	5.6911	4.56645	4.64929	2.92118	4.90498	4.8388	3.4809	3.77458
ENSG00000182871	2.91396	2.76736	3.23704	2.83685	3.25095	2.92844	3.20511	3.06254	2.77641	3.45488	3.1515	3.0335	3.34748	2.9797	3.16449	2.89039	3.26641	2.90809	2.88316	3.49719	3.34505	3.10434	3.28176	2.86337	3.02858	3.28146	3.13464	3.3704	2.89978	3.39534	3.37686	3.44064	3.35332	2.14423	3.27503	3.0344	3.45425	2.43774	3.29461	3.30982	2.49669	3.1412
ENSG00000148346	0.36356	-0.02328	0.54815	0.57284	0.10052	0.19295	0.73807	0.55928	-0.20068	0.55125	0.24154	0.04267	0.58936	0.15065	0.12774	0.40065	0.16028	0.08117	0.26752	0.72111	0.48447	0.86902	0.83323	0.5821	0.82086	0.57525	0.50543	0.58789	0.12209	0.87695	0.39746	0.61831	1.16537	-0.37606	0.41522	0.14834	0.85407	0.52059	0.62629	0.65188	0.1648	0.92195
ENSG00000157404	4.89385	4.79499	4.69818	4.66135	4.67881	4.58566	4.79692	4.51282	5.03683	4.62377	4.91016	4.89923	4.75308	4.58716	4.55325	4.09363	5.09835	4.31233	4.75719	4.42487	4.37639	4.90926	4.61942	4.40727	4.43176	4.41674	4.7785	4.43125	3.90429	4.50624	4.42319	4.43786	4.47436	3.38042	4.63449	4.05269	4.58524	4.13875	4.34896	4.36867	4.54882	5.00745
ENSG00000173918	4.91541	5.39447	5.22678	4.86049	4.62944	4.2695	5.10077	4.91011	4.73203	5.03342	4.91411	4.84442	4.92604	4.04761	4.93136	4.41733	5.13859	4.51799	5.42138	5.08296	4.95939	4.90948	5.40931	4.21152	5.41706	5.52903	4.76449	5.11781	4.64681	4.99951	5.114	5.19	5.35341	3.01513	5.32547	4.60653	4.91604	4.66563	4.95902	5.06897	3.94026	5.12025
ENSG00000131471	3.91093	3.81117	3.90523	4.07585	3.53934	3.76521	3.82661	3.38792	3.76676	3.90395	3.91317	2.96845	3.74991	3.3065	3.85471	3.47628	3.59443	3.5106	3.92659	3.61407	3.30867	3.62567	3.66818	3.45865	3.99593	4.07283	3.53183	3.78698	3.32597	3.57008	3.6265	3.39029	3.60512	2.95867	3.94407	3.2618	3.56671	3.54558	3.67189	3.6325	3.37648	3.89669
ENSG00000183087	4.64449	4.87053	5.13961	4.5312	4.46824	4.39968	4.80193	4.53169	4.56997	4.81885	5.00118	4.42156	4.59211	4.63948	4.3054	4.19242	5.18535	4.93461	4.93105	5.13988	5.13543	4.83379	4.58655	4.97839	5.03203	5.46399	4.54554	4.94615	4.62787	4.72941	4.531	4.44527	4.63286	4.06586	4.6487	4.79139	4.86288	4.60759	5.02212	5.08556	4.15417	4.4717
ENSG00000211677	6.46334	5.86483	6.78608	5.93422	6.40308	6.36367	5.93597	5.85485	5.50954	6.8081	6.05416	5.3352	6.35962	6.27452	6.5451	5.51018	6.73854	6.83862	5.81587	6.56426	6.37983	6.17481	6.98192	6.11016	6.6414	7.02325	6.47049	5.70252	5.753	7.11818	6.64392	7.27258	6.13935	6.06128	6.30731	6.40902	7.4225	6.21239	7.15921	7.13697	5.4325	6.22026
ENSG00000146070	2.05289	2.24696	3.10484	2.85347	3.11754	2.66778	2.65375	2.51612	3.33352	1.9219	2.18918	3.36998	3.10128	2.36794	2.64442	2.55691	3.01477	1.96453	2.34487	2.76671	2.17604	2.54844	2.76813	1.99144	2.28531	2.80283	2.37629	1.67118	2.40636	2.15271	2.39176	2.30533	2.51512	1.79	2.85773	2.17689	2.66269	2.53021	2.56385	2.63973	2.38347	3.0238
ENSG00000168477	1.82614	1.67941	1.80731	1.8415	1.59029	1.84344	1.77768	1.7472	1.65006	1.73663	2.03144	1.74274	1.65335	1.3585	1.64892	1.63864	1.99427	1.37544	2.11873	1.50257	1.32067	1.50893	1.38681	1.55772	1.73406	2.0387	1.66252	1.9431	1.42913	1.48419	1.55496	1.54833	1.53792	1.10335	1.78298	1.45206	1.64163	1.51799	1.49855	1.38864	1.40565	1.83643
ENSG00000197614	1.42906	1.25448	2.13485	1.77243	1.78093	1.54638	1.54561	0.97456	1.13365	1.60995	1.65652	1.25226	1.67388	1.41667	1.99437	1.52186	2.24956	1.40962	1.72123	1.79054	1.47928	1.69743	1.55453	1.13441	1.89822	1.885	1.81076	1.02996	1.39308	1.34219	1.50172	1.89565	1.44998	1.04551	1.80344	1.28785	1.48794	1.24606	1.20908	1.2834	1.13253	1.23314
ENSG00000168140	2.05723	2.27127	2.29085	1.85938	2.31382	1.97941	1.83359	1.87823	2.2832	2.30701	2.36598	1.79213	2.01975	2.04516	2.21209	2.02663	2.41389	1.91976	2.00711	2.23932	2.05363	2.20204	1.80253	1.99104	2.01747	1.96421	2.35994	2.12884	1.67385	2.14413	2.01606	2.06898	2.02334	1.28933	2.31512	1.96391	2.17605	1.68554	2.34433	2.34913	2.01444	2.36317
ENSG00000105609	3.31557	5.04707	4.71563	5.07669	4.41794	4.67912	5.42539	5.3593	4.13337	5.56488	5.04732	3.69182	3.49953	5.22194	5.16636	4.82848	5.77263	3.31611	5.37288	4.66507	4.68454	4.98627	3.83876	5.41581	4.95452	4.21085	4.50394	5.3686	5.27418	4.83154	4.41937	5.65039	5.10922	4.74396	4.06871	4.88419	4.96727	5.24035	4.83213	4.79205	4.96871	4.19564
ENSG00000166278	6.42804	6.12612	6.3584	5.90439	6.2993	6.11553	6.53416	5.90293	6.2209	6.49795	6.35154	6.28025	6.54628	6.18691	6.09669	6.46218	7.00621	6.47143	6.2648	6.28228	6.07487	6.13684	6.3663	6.10929	6.83103	6.7041	6.79833	6.4401	6.59717	6.55444	6.41361	6.63172	6.57602	5.30535	6.6713	6.53989	6.68197	5.75878	6.61812	6.59898	5.90635	6.23463
ENSG00000169429	4.76462	4.45777	5.39597	4.95036	4.33653	4.36588	4.62384	4.15765	4.27868	4.99895	4.54931	4.84927	3.9107	4.04467	5.59643	5.04927	4.20024	4.3609	5.40397	5.12955	5.10218	6.37873	5.05852	4.33854	4.46508	5.82384	4.8302	4.48145	4.27504	4.88867	3.7186	5.9221	5.07312	3.96745	4.10298	4.13759	4.25312	2.95091	5.00232	4.99928	3.57829	6.28831
ENSG00000112715	11.2963	10.9178	11.2753	10.8945	11.1814	10.9582	10.9717	11.0103	10.5211	10.7485	10.6612	10.8748	10.9227	11.2305	11.3504	11.7139	11.0468	11.1461	11.3227	11.3584	11.0994	11.1782	11.6775	10.9516	11.5102	11.2248	11.2626	10.9144	10.9609	11.3841	11.0939	11.4956	11.8282	11.287	11.2876	11.1453	10.9068	11.3763	11.2706	11.2717	10.8334	11.1186
ENSG00000153563	10.0845	9.58042	9.33143	9.63355	10.7332	9.55255	10.3827	9.76154	8.75531	9.9866	8.71733	9.64807	9.48276	10.6261	9.5672	10.8635	9.99446	10.2406	11.1977	10.2237	9.56056	10.2643	10.2554	9.07437	10.3247	8.97396	9.9622	11.0396	9.95495	9.85913	10.2499	9.64076	9.61373	10.2255	10.7629	10.1356	10.2867	9.62537	9.80598	9.81969	9.77922	10.4276
ENSG00000108688	2.20187	1.47872	1.70902	1.88378	0.85498	1.20832	1.25343	1.22305	0.927	1.01635	1.11347	1.36397	0.92609	1.2194	4.25568	1.26439	2.00514	1.81178	2.05663	2.26288	2.38422	1.88702	1.4515	1.97287	1.46662	2.31611	1.89191	1.8367	1.60517	2.55226	1.9112	2.01657	2.01907	1.63795	1.84357	2.1154	3.20769	1.68761	2.8709	2.96928	2.13646	1.96774
ENSG00000168621	1.65904	2.08526	1.98011	2.14922	1.9118	2.86201	2.31082	1.72377	1.4607	1.64586	2.01443	1.71456	1.57754	1.47304	2.19009	1.40391	1.72081	1.70047	1.7594	2.18707	1.4503	1.72998	1.9122	1.30929	1.80115	2.59173	1.98069	1.83977	1.25656	2.10196	1.57866	1.80924	1.81231	2.14982	2.20962	2.00126	1.86595	1.62451	2.44729	2.2559	1.41866	1.40855
ENSG00000163814	3.14246	3.38924	2.7431	2.13463	3.02488	2.64659	3.52713	2.46331	2.48518	3.20708	3.00595	3.42544	2.49517	2.65648	3.6719	2.50544	3.00897	3.17793	3.33041	3.98502	3.9551	2.60825	2.59872	2.78975	3.13983	4.37793	3.25165	2.7293	2.43313	3.23823	2.6837	3.26042	2.8596	2.99387	3.01803	3.1868	3.07504	2.74046	3.30489	3.47561	2.72705	2.38897
ENSG00000122223	6.7118	6.71269	6.43645	6.82855	6.46811	5.98212	6.40499	6.4929	6.13099	6.86357	6.1898	6.18955	6.364	6.14449	5.88605	6.41861	5.96641	5.63387	6.4992	6.48186	6.14543	6.30416	6.16664	6.62897	6.75321	6.6271	6.31709	6.73856	5.49397	6.0349	6.15401	6.21843	6.15844	6.2156	6.40982	6.25355	6.1861	6.18875	6.06412	6.05478	6.12827	7.31822
ENSG00000104432	2.5088	2.75219	3.16465	3.46554	1.88485	1.77631	1.79901	1.92972	1.74055	2.08087	1.78791	1.85207	1.83304	2.06124	2.22549	1.88175	2.43455	1.90728	2.28569	2.4124	2.28976	2.29675	2.46214	2.45896	2.04476	2.31787	1.85017	1.87004	2.29295	2.09585	1.57641	2.04098	2.39326	2.57337	1.39697	1.70172	1.74286	1.5526	2.12772	2.0657	1.66102	2.64172
ENSG00000164761	9.74588	10.2098	9.79558	10.2724	10.1386	9.54003	9.40397	9.5978	9.1953	9.62553	9.5605	9.41041	9.67587	9.89361	9.98521	9.47006	10.2541	10.1352	10.2343	9.77568	9.69247	9.18875	9.88549	9.42623	10.1642	10.3704	9.81269	9.79672	11.0954	9.82512	9.78449	9.87218	10.0763	10.4757	10.0212	10.5232	10.1895	10.0581	10.3122	10.3097	9.12573	9.68035
ENSG00000105329	7.13547	6.07153	6.69426	5.99922	5.99127	5.52331	5.80748	5.7526	5.4936	6.07709	5.75056	5.51233	5.5691	5.71959	6.61401	5.63819	6.1898	5.83758	5.8819	6.40236	5.65987	5.74604	6.23499	6.09607	6.25662	6.66319	5.61642	5.8516	5.1469	5.4697	5.6704	6.08751	5.6817	5.53168	5.56062	5.25122	5.8271	6.00193	5.57179	5.638	5.42968	7.36221
ENSG00000122861	9.71516	10.2869	9.78359	9.80764	9.83452	9.65824	9.35332	9.65804	9.88308	9.7228	9.84852	9.79926	9.20425	9.46821	9.7638	9.57148	9.85784	9.82409	9.76889	10.0597	9.97177	10.1836	10.1027	9.77418	10.1465	10.4082	9.25221	10.157	8.65075	10.087	9.73951	9.26301	9.33751	10.029	9.77979	9.27043	9.96281	9.7407	9.68689	9.67363	9.49352	10.0347
ENSG00000136244	2.28265	1.57862	2.27206	1.75145	1.68341	2.05987	2.06721	1.81795	2.06826	2.29044	1.76295	1.96044	1.80488	2.85104	2.29843	3.28692	3.76973	4.04795	2.93691	2.93639	3.02716	2.70465	2.94969	3.15772	3.01906	4.30839	2.68606	2.87978	2.65652	3.51163	3.02868	3.04285	5.71519	3.73478	2.75125	3.25642	4.1317	3.42892	2.77024	2.8191	2.01137	2.12991
ENSG00000124391	4.54555	3.88242	4.99484	2.74678	2.85704	3.09466	3.40494	3.27803	2.80561	4.16668	2.9329	4.22143	3.313	3.6185	2.71455	3.5019	2.9764	3.16092	3.51228	2.99117	2.70835	3.88254	3.08251	2.58442	3.47515	3.93739	2.88609	2.86692	1.6562	3.13301	3.06079	3.34634	2.66565	2.88937	2.96236	2.7248	2.7875	3.08478	2.83607	2.97925	2.49789	2.34809
ENSG00000108691	11.5387	11.0553	11.901	10.828	10.9957	11.0503	11.0851	10.6785	10.8385	11.1224	10.6367	11.2332	10.8299	11.4252	11.6698	11.6503	11.1871	11.0706	11.3612	11.2345	11.0116	11.4312	11.1472	10.7468	10.9747	11.5047	11.3214	10.4129	10.6424	11.588	10.9729	11.3941	11.4879	11.2557	11.15	11.4259	10.7705	10.8386	11.6241	11.6356	10.9632	11.3189
ENSG00000112115	1.6931	1.6022	3.44184	1.48336	1.23405	1.57895	1.54299	1.85014	1.48527	2.21808	1.94105	2.34374	1.35392	1.19008	1.82894	2.24449	1.26505	2.50468	1.20373	1.73831	2.05667	1.32838	4.19931	1.17497	1.92751	2.148	2.1692	2.06901	1.07361	2.12866	1.45328	1.36341	1.68376	2.0789	1.60875	1.87261	2.66118	1.67197	1.90991	2.04913	1.94548	1.7095
ENSG00000169248	4.94069	3.29097	4.71254	5.08103	3.74689	3.2516	4.04411	4.8944	3.59936	4.65326	3.39652	3.55525	3.74191	3.634	3.98137	3.9138	3.50124	3.03014	3.36504	4.38044	4.63229	3.07121	3.26243	2.77456	3.72147	4.56141	4.01008	3.71139	3.24336	2.74803	2.86556	3.11678	3.65567	4.0464	3.78745	4.10485	4.42877	3.55399	3.18823	3.27263	5.86473	6.58196
ENSG00000103126	6.56987	5.3937	5.38119	5.24028	4.11373	4.00313	5.11838	5.41775	4.32092	5.07651	4.32374	3.73808	5.32842	4.41513	4.66027	2.04969	1.41659	1.26057	1.5566	1.4955	1.50094	2.52184	1.31423	1.53208	1.45801	2.23743	1.92415	1.24843	1.33028	2.06696	2.22236	3.01833	3.35437	1.68793	3.08133	2.76698	1.89386	2.99681	3.28599	3.70592	4.94015	8.62118
ENSG00000121858	7.94022	8.19761	7.86072	7.69889	7.9962	7.99386	7.71139	8.05096	7.92653	7.66525	7.61303	7.97921	7.7585	7.85251	8.16572	7.61871	7.87802	8.05936	7.97828	8.41092	8.24897	8.20861	8.15971	7.95981	7.8386	8.35263	8.07879	7.54107	6.60409	8.49079	7.80682	7.8814	8.35882	7.91492	8.20349	8.0562	8.18029	8.05354	8.31512	8.29377	8.05713	8.03923
ENSG00000016402	1.61926	1.4236	1.39496	1.57181	1.34663	1.65596	1.55134	1.39051	1.05427	1.20056	1.53569	1.32479	1.19744	1.70236	1.43464	1.08902	1.72433	1.54545	1.18516	2.0345	1.73857	1.60528	1.48198	1.36407	1.39305	1.30014	1.69414	1.47718	0.96741	2.24266	1.65129	1.51203	1.47199	2.0439	1.50254	1.96123	1.24132	1.68992	2.11074	2.33627	1.24365	1.60516
ENSG00000138755	7.27571	5.81309	7.01185	6.78051	6.05561	6.26115	6.03983	5.5181	5.79802	6.67121	6.05286	6.99815	6.36234	6.39791	6.96797	7.01425	6.08745	6.46284	6.29437	7.39877	7.411	7.22198	6.91237	6.3638	6.98231	6.65999	6.36675	7.14929	5.49282	6.20525	6.70142	5.57148	6.61018	6.47032	7.14975	7.94316	8.90318	7.38668	6.3565	6.31851	6.49286	6.67594
ENSG00000170367	6.24736	6.27706	7.12252	6.11955	6.73304	6.33643	6.76011	5.82092	6.78006	7.35333	6.96399	7.22216	7.47771	5.91898	7.72326	6.90422	6.44113	6.62954	6.2895	7.09727	7.0188	7.16552	6.85465	7.87648	6.5714	7.5188	7.16228	6.31694	6.47332	6.7208	6.52262	6.24337	6.94491	6.57885	7.28017	6.67826	7.09705	7.96528	6.73199	6.72837	7.06767	6.96701
ENSG00000100385	2.00579	2.06956	2.01013	1.88624	2.06281	1.89472	2.04703	3.04306	1.86734	1.83014	3.17216	1.97394	1.90388	2.07403	1.8072	1.88096	2.23431	2.15331	2.03	2.17226	1.43623	2.09396	1.97182	2.04186	1.95264	2.12484	2.11733	1.88823	2.07782	1.91834	2.16626	2.0136	2.40283	2.40401	2.01528	2.33922	2.09038	1.99933	2.27276	2.33249	2.09365	2.51594
ENSG00000115008	-0.61201	-0.61369	-0.74074	-0.98394	-0.81463	-0.85374	-0.93606	-0.65044	-0.93095	-1.03641	-0.77284	-0.00215	-0.17376	-0.15107	-0.94944	-0.68769	-0.45189	-0.12603	-0.75863	-0.69136	-0.65962	-0.72004	-0.79111	-0.99538	-0.62235	-0.68771	0.27032	0.00624	0.09685	-0.85129	-0.82522	-0.90892	-0.76828	-0.95125	-0.88329	-0.25966	-1.09972	-0.66132	-0.51184	-0.38664	-0.7767	-0.82828
ENSG00000099985	4.22471	4.41595	4.89363	5.18367	3.68517	3.83292	5.86664	3.88339	3.60958	3.86263	3.75817	4.87795	3.86599	4.24491	4.96214	4.78513	4.23226	4.80851	4.89981	5.15827	4.82941	5.47071	4.27203	4.22932	4.85353	5.5484	4.91584	4.53669	5.9178	5.91639	3.97285	4.95318	6.74814	5.2957	5.37035	4.01233	4.12474	5.34042	5.61197	5.61416	4.79657	5.61229
ENSG00000109471	0.74057	1.00563	0.47138	0.92343	0.74526	0.85949	0.58023	0.93556	0.93535	0.56601	0.97069	0.71107	0.83234	0.66193	0.85196	0.64833	0.98894	0.84476	0.97477	0.94163	0.80108	0.71456	0.78689	0.66151	0.62697	0.75021	1.19406	0.65899	0.7249	1.226	0.89472	0.68437	0.84719	0.52519	0.9905	0.91647	0.74141	0.89398	1.42822	1.29344	0.61084	1.39052
ENSG00000163739	8.98065	9.90195	9.74224	10.0056	7.87941	9.02651	8.85516	9.25708	9.44883	8.9349	8.66333	8.80142	9.0865	9.41643	10.1126	8.56231	9.81104	8.31875	10.1489	9.46798	9.64644	10.545	10.0508	9.75859	9.11114	9.62306	8.9978	8.58343	9.42655	8.27878	7.11509	9.53316	10.1592	7.92302	7.36739	6.42209	6.46411	6.69234	8.5261	8.62679	8.55702	11.2061
ENSG00000145777	1.90171	2.1364	2.45669	2.20112	2.53354	2.28271	2.92821	2.16272	2.21945	2.51241	2.34236	2.32912	2.08858	2.14015	2.7342	2.33435	2.53006	2.17923	2.05158	2.38451	2.71174	2.15705	2.2031	2.20062	2.71628	2.87091	2.51762	2.68663	1.9659	2.5783	2.71364	2.52047	2.56526	2.63254	2.73009	2.63025	2.09487	2.44492	4.38247	4.45825	2.54392	2.50421
ENSG00000275302	6.03236	6.0317	6.4087	6.13553	6.49854	5.45535	6.09705	6.29226	5.46374	6.03919	5.25229	6.16435	5.38161	5.95644	7.16083	6.20151	6.51126	5.81637	6.31344	6.1893	5.81294	6.39545	6.07417	5.75735	6.17901	6.61826	5.85912	5.63432	4.73151	6.39321	6.38091	5.86926	6.4761	8.12659	6.4001	5.83548	6.05102	5.25442	6.5386	6.53719	5.25588	6.64322
ENSG00000013725	6.65661	7.10103	6.3963	7.45496	6.65156	6.54406	5.9702	6.5535	6.46472	6.65553	6.30552	7.3491	6.60655	6.05132	7.15901	6.67945	6.01424	6.06924	7.30364	7.02943	6.47714	6.85574	6.40851	6.52877	6.52083	7.21214	6.71758	6.40986	5.58072	6.36062	5.7698	6.60462	6.86425	6.96086	7.56026	7.12646	6.34793	7.17272	6.25877	6.24647	5.86668	8.28277
ENSG00000049130	9.73116	10.0398	9.96981	9.80186	10.2336	9.71791	9.58015	9.30681	9.80864	9.92823	9.92919	9.5193	9.65433	9.7596	9.9102	9.4666	9.79745	9.85902	9.37615	9.78131	9.69909	9.26507	9.96044	9.47078	9.4639	9.23286	9.84788	9.87703	7.94638	9.06021	9.42377	8.49988	9.74397	9.98209	9.21259	9.49323	9.50125	9.70148	9.32347	9.31692	9.15214	9.00033
ENSG00000150782	8.77098	8.74757	9.2636	8.23538	8.46351	8.98068	8.33707	11.7643	8.46145	8.08369	8.41968	8.59784	8.37474	9.03547	10.295	7.97977	8.39695	8.20612	9.6514	9.00972	8.70727	8.94745	8.83192	9.14968	8.43273	9.31389	8.52282	8.84699	7.74602	9.37507	8.26132	8.46368	8.80027	8.38213	9.02645	8.83364	9.09519	8.40022	9.36518	9.29871	8.62127	9.0758
ENSG00000117090	2.76601	2.8068	2.70296	2.86455	2.83144	2.35797	2.7357	2.34197	2.32665	2.65077	2.42967	2.97475	3.77001	2.59428	2.79351	1.97639	2.23907	2.79473	2.85753	2.9899	2.62324	2.83116	3.42188	2.9041	3.23366	3.74545	2.82714	2.44776	1.86324	3.06628	3.21684	2.95794	2.64483	2.82157	2.72486	3.44808	3.49619	2.83394	3.30716	3.14165	2.09058	2.85646
ENSG00000163235	2.71721	2.70069	3.03516	2.98565	2.97092	2.93664	3.02891	2.70814	2.37007	2.82469	2.67731	2.70469	2.66422	2.89728	3.09778	2.77956	2.79074	3.01358	2.63786	3.11307	2.84603	3.06253	2.9378	2.92771	3.0118	2.90196	3.03716	2.68766	2.24194	3.85871	2.7994	3.3331	3.74464	3.06412	3.06147	3.02781	2.91467	3.30654	2.97483	2.96266	2.61889	2.92563
ENSG00000181374	10.6068	9.67972	11.7424	11.2838	9.67692	9.64935	10.5881	10.5128	8.77563	9.7099	9.62945	10.103	9.67559	10.282	10.8974	11.6687	10.3149	10.3726	11.2145	10.5962	10.4763	9.70908	10.2059	10.3267	10.2889	10.3872	10.8933	9.23057	10.9168	9.85207	10.083	12.0482	10.1667	10.4563	10.4208	12.3301	11.0356	9.98941	10.0338	10.3293	9.81116	13.7941
ENSG00000172156	7.87237	6.67064	7.39544	7.45321	7.10236	6.76567	7.24566	6.11063	6.39098	6.89754	6.51565	6.98969	5.96259	6.59429	8.3525	7.47765	5.95668	7.18705	7.64035	6.89411	6.88061	6.77283	7.03407	6.21484	7.09849	6.91226	7.71289	6.50538	5.82671	6.85912	6.43724	7.36853	6.85268	6.30486	7.22142	6.70579	7.49093	6.46212	7.08688	7.09008	6.56076	7.35122
ENSG00000125735	5.54038	4.39321	5.64613	5.91605	4.36549	4.86182	4.88451	4.6918	4.07638	4.31695	4.01012	4.51814	4.52428	5.01697	4.85614	4.52983	5.07906	4.9179	4.94052	5.44248	5.40353	5.13991	4.66417	4.40734	4.82172	5.76648	4.14133	4.41444	4.29	5.81381	3.95901	5.1943	5.98078	5.47309	5.87864	4.11612	4.97334	5.24753	5.08671	5.15938	4.2117	7.19824
ENSG00000118972	1.57248	1.80753	1.99329	1.6322	1.94701	1.91413	1.49801	1.51164	1.32324	1.42479	1.21419	1.68778	1.60941	1.6522	3.79304	1.19549	1.20393	2.06462	1.63755	1.95239	1.77033	1.92723	2.55583	1.93913	2.18818	1.85104	1.96571	5.82392	1.11096	1.77503	2.06951	1.9169	2.63448	1.9696	1.97081	2.22273	2.01024	2.74726	1.73274	1.83792	1.48021	1.55619
ENSG00000110324	1.15314	4.23302	1.15218	1.23841	1.37141	0.89472	1.08786	0.96411	0.92851	1.85184	0.88097	1.05144	1.29615	1.0293	1.3156	1.22705	1.13129	1.2268	1.46029	2.17553	0.99643	1.94377	1.52071	1.34085	1.13465	1.24265	1.10472	5.12016	2.02413	1.12623	2.20808	2.38866	1.13868	1.29683	2.38379	2.97574	1.01844	1.0596	1.39694	1.4154	0.78679	1.57078
ENSG00000138675	1.34637	1.50551	1.52997	1.54419	1.4839	1.30315	1.26273	1.18601	1.35453	1.23271	1.3647	1.09295	1.09909	1.10747	1.41814	1.34589	1.285	1.43623	1.49196	1.32838	1.19205	1.3771	1.41865	1.34278	1.21596	1.11072	1.13929	1.21991	0.55707	1.29674	1.37035	1.28796	1.29096	1.49178	1.42724	1.26094	1.11672	1.23067	1.31545	1.29667	1.10741	1.20973
ENSG00000196611	15.7542	13.9899	15.2268	12.5678	11.9298	12.5969	13.5772	12.0131	13.2586	14.7349	12.4267	13.9983	13.3169	13.2833	13.7715	13.6621	13.2222	12.8291	13.8299	14.0246	13.396	13.8577	14.3078	15.1823	14.416	13.2559	12.4366	12.4108	13.1374	12.757	13.0859	14.3215	14.4844	13.5976	12.0407	13.1207	12.1942	13.1037	12.7709	12.7894	13.6439	14.2318
ENSG00000113594	4.21966	4.82178	4.36729	4.47344	4.40375	4.39612	4.45944	4.15078	4.61879	4.45287	4.40721	4.28614	4.43232	4.51094	4.5969	4.35157	4.58998	4.56952	5.05992	4.92998	4.86005	4.64364	4.43494	4.29133	5.18764	4.94428	4.49233	4.91187	3.89722	4.60239	4.54345	4.44157	4.58616	4.69012	4.4546	4.32002	5.01102	4.62172	4.61776	4.62983	4.05236	4.09599
ENSG00000105550	5.70104	4.37365	6.20673	3.50809	6.13153	5.40565	5.40699	5.24553	5.70571	6.26902	3.59972	5.65366	3.90637	7.53067	6.35685	3.66519	5.94125	7.13111	4.95073	6.62318	6.17668	5.92332	6.54372	6.5945	3.89173	6.27677	5.52119	2.96552	5.81773	5.74456	4.2434	7.80506	7.57194	5.47518	3.60605	6.24474	6.2109	5.32567	4.77513	4.74138	5.41622	3.89593
ENSG00000172724	8.53866	8.7429	8.72042	8.97158	8.25327	9.94983	8.13314	8.3763	7.83655	8.14326	8.29823	8.3546	8.40925	8.17243	8.62807	8.55269	8.4248	9.19078	9.59881	9.36357	9.03524	8.53803	10.2185	8.41396	8.9818	9.45396	9.67103	9.2713	9.89423	9.33667	8.85477	9.44606	10.3025	9.90166	9.8937	10.1751	9.30416	9.19706	9.07897	9.1551	8.42564	8.99895
ENSG00000134470	1.36546	1.7844	1.46317	1.14684	1.69282	1.21013	1.3171	1.61234	1.51487	1.28525	1.47228	1.38972	1.40123	1.45018	1.49128	1.30026	1.35403	1.24971	1.07957	1.73784	1.48739	1.48818	1.66705	1.39713	1.50625	2.00523	1.65068	1.58827	0.48608	1.85319	1.56515	1.28023	1.64298	1.53537	1.59016	1.71592	1.49312	1.39116	1.75804	1.6934	1.15001	1.66929
ENSG00000243646	6.57242	6.77261	6.63387	6.20244	6.68052	5.98164	6.45488	6.4373	6.393	6.68037	6.48476	6.30399	6.4029	6.51568	6.73413	6.04795	6.34162	6.52363	6.6851	6.96527	6.82018	6.76495	6.43016	6.82198	6.7471	7.09152	6.78001	6.73252	6.33541	6.87336	6.58862	6.61725	6.61986	6.6074	6.66673	6.69773	6.33186	6.74902	6.73562	6.7	6.51106	6.37229
ENSG00000142677	2.83071	2.62713	5.09488	1.81488	1.98066	2.15037	1.86669	2.12438	1.61199	2.31904	1.79863	1.58527	2.10116	1.80798	1.64999	2.84257	2.48102	2.1489	2.12123	3.04314	3.1354	2.08796	2.14446	1.49347	2.99964	2.37054	2.38355	2.11238	1.93833	2.82719	2.27548	2.49362	3.34432	1.66401	7.62221	3.72518	2.49866	1.5963	3.22846	3.05168	1.82702	2.75923
ENSG00000115604	8.85632	8.27226	9.13921	8.58779	9.13594	9.06722	8.49664	8.36637	8.33589	8.09809	7.69841	8.30852	8.82092	7.99345	9.33433	8.11	8.2245	9.28265	8.83364	9.56591	9.64644	8.45214	8.49716	8.23443	8.81454	9.30894	8.8093	8.71263	8.20201	9.52018	8.88737	8.80864	9.61776	9.12677	8.82663	8.443	8.97462	8.9045	9.54472	9.56316	8.57137	8.884
ENSG00000120217	6.09387	6.46718	5.81536	5.9725	5.97077	5.3014	6.03288	6.10301	5.47898	5.69751	5.59787	5.79939	5.93696	5.63403	6.01327	5.39641	5.46048	5.42366	6.02265	6.2118	5.90937	5.92362	5.46058	5.7546	5.97706	6.24387	6.01423	6.69632	5.27739	5.87553	5.61823	5.56842	5.63212	5.8065	5.96634	5.81475	5.66517	5.5327	5.89466	5.99306	5.58706	6.46061
ENSG00000134259	0.79867	0.74921	0.73809	0.76216	0.73987	1.69958	0.7494	0.76609	0.59557	0.63937	0.6536	0.68308	0.69979	0.76235	0.62186	0.76892	0.82676	0.82941	0.66799	0.82661	0.82892	0.76664	0.7947	0.70149	0.78968	0.71389	0.66396	0.69879	0.7209	0.74311	0.69322	0.74874	0.61649	0.67093	0.6485	0.6929	0.44967	0.48275	0.75408	0.73822	0.61471	0.71591
ENSG00000163735	9.77828	11.2079	10.7839	11.2276	10.5431	10.6871	11.6258	9.15821	9.68967	11.4806	9.37403	10.4068	10.3712	11.7632	10.7315	11.2755	12.3253	9.32003	12.838	12.0575	12.4632	11.9377	11.7904	11.5077	11.0191	11.0295	9.73402	9.39777	11.9385	9.35069	9.94988	12.4455	9.91945	9.40569	8.42264	7.88931	6.07179	6.93694	9.18098	9.29301	8.99098	12.6863
ENSG00000120659	5.38909	5.90138	6.07807	4.82495	4.40777	4.84736	4.99763	4.93006	5.94563	4.4452	4.60554	5.83507	5.2379	4.80318	5.46041	5.48346	5.74375	6.07954	4.93246	6.0609	5.3336	5.92403	6.11419	5.62725	6.27728	5.68245	5.53778	4.65435	3.49112	6.02719	4.77955	4.53901	4.37551	5.29962	5.52368	5.40875	4.62431	5.31553	4.90809	4.92902	5.48794	5.46358
ENSG00000019991	8.42349	8.61207	8.33885	8.02458	7.95757	7.81937	8.27706	7.99963	7.86855	8.01832	7.675	7.84341	7.74631	8.42153	8.71432	8.24482	8.09583	8.37541	8.76264	8.64156	8.44628	8.8498	8.37722	8.13539	8.91257	9.35351	8.34192	8.04174	8.28216	8.90174	8.08099	8.62892	9.29177	8.71321	8.57323	8.24213	8.41313	8.86716	8.4645	8.45583	8.04217	8.80956
ENSG00000113302	6.33317	6.90192	7.13096	7.01918	6.32693	6.44349	5.98961	6.60317	5.61996	6.05245	5.79807	6.92543	6.39787	6.44836	6.57088	6.93983	6.86314	6.46098	7.63969	7.10646	6.80651	5.88928	7.40167	5.25511	6.69663	6.61138	7.26046	7.89597	5.84502	6.14959	7.01986	6.32724	6.01763	7.50396	7.10806	8.17293	7.02491	7.40886	6.17169	6.10014	6.309	6.30095
ENSG00000162892	1.44872	1.43348	1.54693	1.42986		1.67683	1.63568	1.40013	1.10725	1.28421	1.81416	1.54295	1.72866	0.49741	1.48287	1.4543	1.57458	1.6961	1.67609	2.17519	2.20102		1.87941	0.83953	1.41853	2.05822	1.66534	1.79168	2.44151	1.77893	1.90055	1.49975		1.86932	1.42996	1.52703	1.69412	2.33809	1.4323	1.63812	1.45172	2.3794
ENSG00000169194	1.5297	1.17478	0.99815	1.03667	1.09383	2.43934	1.54786	0.77823	1.30783	0.90325	2.77717	1.16072	2.32776	1.18278	1.05642	1.47688	1.62149	1.27473	1.32109	1.51048	1.3718	1.20968	1.30649	1.0366	1.19294	1.59538	1.47467	0.98978	0.94072	1.30397	1.55103	2.73583	1.54354	1.40214	1.89286	1.31734	1.21979	1.41664	1.30576	1.61702	0.96625	4.51675
ENSG00000117407	1.8564	2.40422	1.82299	1.41709	1.4339	1.50179	1.27186	1.85786	1.47696	1.38734	1.52688	1.48817	1.44817	1.45163	1.3506	1.44493	1.68237	1.60847	1.7573	1.94306	1.955	1.55514	1.59706	1.54758	1.94656	1.81371	1.75978	1.54405	1.22227	1.80762	2.24779	1.6254	1.78362	1.53963	1.78621	1.96004	1.61792	1.64652	1.61724	1.84441	1.27232	1.65255
ENSG00000166670	9.66657	10.1623	9.46396	9.32361	9.48871	9.71078	9.11463	8.39989	9.41171	9.46466	9.54137	9.36394	9.17469	9.39672	9.42607	8.28731	8.64863	10.6369	8.2819	8.8831	8.41903	9.5996	9.41408	9.45089	9.5781	9.05792	9.73583	8.83785	8.69843	8.96391	9.94563	10.1426	8.42865	8.7549	8.91449	9.44743	10.292	8.94078	9.01769	9.01018	9.16521	9.47077
ENSG00000136634	3.49269	3.39808	3.87268	3.3471	3.3445	3.50434	3.17068	2.99393	2.94661	3.54419	3.38864	4.69732	3.33319	3.32218	3.49554	3.34764	3.24708	3.83951	3.7809	3.76491	3.47396	3.19818	3.36018	3.7066	3.52447	4.15356	4.14435	3.67621	2.54806	3.99135	3.6532	2.75091	5.21141	3.55693	3.76421	3.83234	2.88459	3.41473	3.58731	3.72881	3.66553	3.31623
ENSG00000204490	2.59274	2.49591	3.11497	2.30611	2.57167	2.64694	2.29014	2.60893	2.20964	2.66944	2.60177	2.66707	2.68229	2.12907	2.8766	2.5951	2.57746	2.61846	3.19585	2.93566	2.81397	2.49145	2.78042	2.34002	2.56612	3.23367	2.38778	2.72266	1.48083	2.94514	3.51446	2.61949	2.53628	2.67372	2.80696	2.78128	2.9306	2.86454	2.91388	2.91531	2.62416	2.60013
ENSG00000276114	9.46205	9.36986	10.465	9.11292	10.1698	9.09191	9.65342	9.81791	9.40039	9.29607	9.95917	9.92968	9.38103	9.55073	9.6341	10.3698	9.38269	9.53779	9.69849	10.0327	9.77974	10.5838	10.1498	9.68383	9.74515	10.1117	10.4576	9.73357	9.68971	10.5024	9.50791	9.86134	10.6905	10.0947	10.4844	10.4639	8.97555	10.7481	10.5786	10.6668	9.48598	10.0139
ENSG00000110448	5.33216	6.17826	5.83891	6.14961	5.83878	5.47795	5.39028	5.88008	4.81416	5.91492	5.71037	6.36102	5.64895	5.81248	6.04386	6.01481	5.57473	5.79434	6.03912	6.24916	6.0985	6.22989	6.07579	5.83159	6.02536	6.76613	5.93747	6.16127	5.02542	5.71344	5.86001	6.20099	5.92223	5.99705	6.4739	6.3232	6.12517	6.46211	5.56936	5.65186	5.55387	6.41429
ENSG00000278567	5.85604	5.5929	6.20319	5.47795	6.07952	5.49996	5.50984	6.20643	5.27114	5.57558	5.38072	5.11502	5.41014	5.63643	6.78969	5.71037	6.02173	5.72464	6.26121	6.18314	6.07632	6.22875	5.94639	5.77174	6.03256	6.80784	6.30138	5.56725	4.96155	6.37913	6.19074	5.75768	6.20247	7.14807	5.82931	5.94151	5.9675	5.48812	6.40822	6.43491	5.3772	6.08196
ENSG00000090554	9.20325	9.31331	9.69357	9.25101	9.39124	9.3739	8.75993	8.95121	8.92706	9.04422	9.14248	9.15523	9.23535	8.50132	9.31423	9.19	9.65618	9.44698	10.0183	9.24251	9.19159	8.92842	9.33454	9.09059	9.04548	9.51279	9.67861	9.07248	8.95321	8.78012	9.25613	9.12295	8.55489	9.32569	9.51472	8.96173	8.95206	8.82206	8.80614	8.71555	8.77005	8.51368
ENSG00000124875	6.70151	6.68702	7.10106	6.94059	6.02555	5.31953	7.20394	6.39974	5.88812	7.25459	6.345	6.20067	6.35481	6.57353	7.11499	7.37263	6.24653	5.81138	8.61997	6.9495	6.91561	7.91198	6.69975	5.92704	6.41613	6.21612	6.5581	6.46113	5.90221	6.18011	5.54798	8.56867	7.64618	6.0794	6.62163	6.16287	5.9595	4.8256	5.91824	6.26049	5.7479	9.97632
ENSG00000169245	7.51416	6.49183	8.03538	8.22905	6.32121	6.7108	6.25388	6.51311	5.63681	6.26461	5.6125	7.30588	6.07326	6.37003	7.53592	8.22558	7.25857	7.0474	6.84422	7.86288	7.77445	7.1634	7.12046	6.06251	7.20242	7.64853	8.43474	7.7355	7.36707	6.92608	8.43838	7.41578	7.77684	8.28439	8.60678	9.82328	9.64274	8.41739	7.29484	7.4525	7.6376	8.02255
ENSG00000187840	9.41703	9.39794	9.34547	11.1223	8.86684	7.61099	8.31738	7.96363	8.23708	9.48959	8.65185	8.75975	9.89493	7.13663	9.36951	9.08462	6.64899	5.29644	7.6372	7.23769	6.88515	8.32143	6.88265	6.86343	7.04795	8.37463	6.98945	6.15777	5.60772	8.00269	7.26615	6.65536	7.21856	6.34743	8.25381	4.94126	6.77878	6.96235	7.93585	7.96325	7.55263	10.6478
ENSG00000162891	1.10667	0.85673	1.09533	0.98785	0.83	0.79646	0.78934	0.78927	0.68804	0.79283	0.6858	0.87487	0.94901	0.69263	0.98376	0.77871	1.09871	0.79602	0.68938	0.95397	0.55954	0.76714	0.72423	0.61793	0.90428	1.15157	0.89	0.94712	0.59273	0.93736	1.37462	0.75247	0.89337	0.84651	0.63882	0.75723	0.73246	1.25698	1.11691	1.17493	0.72805	1.00879
ENSG00000068903	7.74381	6.39806	7.21327	7.32108	5.00755	5.40738	5.88629	5.97072	5.31915	6.28182	5.43118	5.42011	6.39936	5.65118	6.23195	4.07607	2.74751	2.611	3.28017	3.56838	3.1256	3.93617	3.17983	2.87911	3.04347	4.17267	3.77184	2.906	3.25804	3.40548	3.38714	3.23403	4.34041	2.65653	5.21218	2.75249	3.64661	3.72957	4.21113	4.26435	5.65474	8.51154
ENSG00000151882	3.81759	3.10437	3.46635	3.21419	2.84689	3.134	2.91977	2.40973	2.53626	2.85127	2.55477	2.69946	2.70558	2.54596	3.60547	3.39442	2.17583	3.08764	3.35795	2.62627	2.67252	2.50544	2.51382	2.50269	2.82957	2.96871	3.12483	2.72341	1.8595	2.45927	2.24266	2.64542	2.58195	2.3601	2.57697	2.96902	2.91157	2.41058	2.70742	2.63377	2.40592	2.56669
ENSG00000187957	9.14337	9.78304	9.48314	9.38562	9.52303	9.28427	9.78123	8.73885	9.70985	9.52503	9.59385	9.63474	9.32842	9.39203	9.62974	9.21857	9.34679	9.18462	9.38337	9.09694	8.73192	9.58725	9.21472	8.99913	9.36469	9.5719	8.92926	9.14039	8.79896	9.11064	8.92349	9.28309	9.62279	9.42747	9.74684	9.24111	8.87995	8.98178	8.88162	8.8783	9.04237	9.28755
ENSG00000163221	3.37248	2.94596	3.61608	5.08055	3.13972	3.36314	2.74656	5.75375	2.68958	2.67214	2.60334	3.99682	2.70624	3.14878	2.70416	3.42847	2.9726	3.47125	2.32143	2.97863	2.83833	3.89509	3.43034	2.74247	3.40125	3.29601	4.4243	2.54677	2.25721	3.06641	3.13705	2.22234	3.73525	3.00826	3.46198	2.48137	3.09906	2.57273	4.13247	4.22316	2.67931	3.61787
ENSG00000101017	12.2708	11.4361	11.705	11.5799	11.3015	11.1664	11.315	12.0506	11.2995	11.4612	11.0327	11.2133	11.4618	11.5164	11.4336	10.3151	10.864	10.9266	11.1335	12.9263	13.2016	11.1468	11.1373	11.0639	11.1548	11.0715	10.8745	10.8139	10.5615	11.1871	11.133	11.121	10.7764	10.924	10.8174	11.2347	10.9856	10.9755	11.1881	11.2969	11.3513	12.3616
ENSG00000137033	0.73574	0.69277	0.7055	0.72447	0.50004	0.61391	0.50068	0.83233	0.71667	0.68614	0.68199	0.58153	0.7206	0.23769	0.43387	0.77541	0.77708	0.7679	0.6828	0.40717	0.91188	0.86483	0.71882	0.67124	0.80996	1.1155	0.85677	0.39462	0.47131	0.82914	0.70632	0.74696	0.86911	0.94053	0.81166	0.67649	0.74673	0.86492	1.33165	1.07003	0.97828	0.92106
ENSG00000111537	6.95923	7.12343	7.80865	7.47921	8.11713	6.85942	6.90356	6.12746	7.07629	7.86916	6.55436	7.83361	5.94495	6.76878	7.37763	7.98004	8.08738	7.15007	6.85781	7.89765	8.13428	7.88142	8.06501	5.95768	7.66869	7.48701	7.3232	6.74264	7.06561	7.45563	6.86489	7.66918	7.71375	7.60984	7.27065	6.61819	9.41218	8.11951	7.63574	7.52155	6.40201	7.31349
ENSG00000162344	9.07729	8.68271	10.4489	9.60112	8.77428	8.92225	7.83797	8.86161	8.44655	10.1445	8.24213	7.51112	7.21886	7.0265	7.86146	8.35941	8.72508	7.24866	8.87003	7.84965	6.42958	7.74353	10.723	8.31172	9.75143	8.85772	9.52583	9.55914	8.91215	8.42306	7.42749	9.47425	7.79672	8.37951	7.78829	8.75776	7.76621	7.97184	7.79415	7.78588	8.40164	9.25843
ENSG00000113520	0.73357	0.45917	0.40806	0.75255	0.93135	0.17072	-0.64456	0.00698	0.72706	0.88065	0.2493	0.68291	0.25756	0.37833	2.726	1.34985	0.47574	1.18656	-0.19202	1.37157	1.02933	0.98516	-0.40754	0.64121	0.60429	0.64014	0.27081	0.34657	0.90092	-0.14709	-0.20283	0.3936	1.64929	0.61602	0.27738	0.31831	0.02608	0.80886	0.57572	0.6405	0.19417	0.81691
ENSG00000128342	0.11852	0.10021	0.31198	0.07916	0.3935	0.23928	0.50778	0.30164	0.44647	-0.06718	0.0775	0.18734	0.17998	0.18305	0.26554	0.28264	0.42057	0.41983	0.319	0.433	0.32095	0.24937	0.07859	0.0768	0.74448	0.39073	0.56977	0.04266	0.15675	0.27927	1.51615	0.14713	0.5621	0.37555	0.65853	0.76174	0.45378	0.29425	0.55924	0.74807	-0.19828	0.37822
ENSG00000171119	1.09449	0.85917	0.89706	0.54091	0.94615	0.66457	0.98106	1.75306	0.56926	0.69948	0.76692	0.80056	0.50478	0.65328	0.44617	0.78486	0.96006	0.94256	0.75571	1.02588	0.93448	0.66732	0.73454	0.72012	0.9125	0.68184	0.88107	0.76137	0.95877	0.89665	1.20529	0.91681	0.71671	1.34907	2.55185	1.04634	0.59564	0.94708	0.7575	1.12116	0.79636	0.80223
ENSG00000108700	8.6375	8.74528	9.24949	8.46467	6.71439	8.41445	7.69082	7.97557	7.10586	8.23986	7.65152	8.49553	7.90395	8.50161	6.99179	8.57082	8.32711	8.60632	9.02685	8.97838	8.79461	8.64524	8.5502	9.23397	6.94896	9.20756	8.43395	8.05303	8.92579	8.60339	8.12806	8.88337	8.82665	8.58358	8.59583	8.33576	7.98375	8.81165	8.49684	8.49161	7.8828	9.14614
ENSG00000064012	5.12397	4.60618	4.75842	6.28692	4.47949	4.19492	3.68646	4.20431	3.63684	3.92453	3.52711	4.07571	4.03612	3.95753	4.27286	4.11459	3.25576	2.89484	3.35787	3.197	3.038	4.52473	2.99777	2.88226	2.98919	3.7949	3.37061	2.71802	2.90105	3.11744	3.12598	2.9367	3.91412	2.96213	3.95848	2.99125	2.89867	3.1704	3.10574	3.11247	3.52376	5.05048
ENSG00000131142	5.96444	6.3309	5.81239	5.31086	5.93614	5.62812	5.64382	5.21216	5.86941	6.21822	5.45409	5.24257	5.1715	5.59758	6.82427	5.84772	4.92893	5.49183	6.09735	5.37369	4.44965	5.13419	6.4098	5.79197	6.12448	6.54667	6.21823	4.9023	4.74507	5.53705	6.12406	6.01895	5.94806	4.75267	5.69777	5.46617	5.30191	5.23503	5.15474	5.17197	5.59441	5.8866
ENSG00000006210	3.68084	4.53437	4.29172	4.69987	4.61782	4.13163	4.369	4.25428	4.4679	4.42896	4.48782	4.68836	3.94465	4.77446	4.5912	3.87573	4.53587	4.48226	3.88173	4.129	3.94755	4.2245	4.36237	4.60873	4.73951	4.6622	5.12633	4.86619	3.67677	4.30227	3.96218	4.59102	5.03706	4.20534	4.14896	4.93938	4.90599	4.49222	4.4239	4.49401	4.57976	4.17974
ENSG00000049249	7.13877	7.32925	7.29516	6.69158	7.12289	6.92839	6.72362	7.10292	6.72655	7.1115	6.8754	7.56929	7.04492	6.67022	7.56203	7.1298	7.01707	7.00254	7.27903	7.24868	6.88507	7.23148	7.29542	7.15384	7.44799	7.73326	6.94265	7.69084	5.91343	7.25864	6.90871	6.67285	7.06253	6.76502	7.35824	7.48969	7.05922	7.6515	7.11057	7.07393	7.02604	7.43035
ENSG00000185652	2.64641	2.65753	2.56119	2.16856	2.11013	1.79622	2.31983	1.93506	2.12426	2.28377	2.02715	2.39949	1.84272	1.72778	2.83745	2.14417	2.28311	2.662	2.2369	2.79811	2.56597	2.40448	2.24782	1.92192	2.48934	2.51683	2.63099	2.17031	2.03794	2.66572	2.10355	2.36893	2.39817	1.93919	2.49438	2.27703	2.34339	2.41561	2.24604	2.28875	1.66594	2.75884
ENSG00000239697	8.57644	9.32312	8.84001	8.56284	9.02901	8.60473	8.48191	8.10221	8.62964	8.93187	8.20693	8.68533	8.67745	8.26167	8.63349	8.39288	8.53108	8.53364	8.4443	8.54967	8.07376	8.66402	8.44145	8.39615	8.29692	8.54899	8.14605	8.63849	7.56671	8.22795	8.35504	8.32219	8.42658	8.70414	8.64903	8.54287	8.33796	8.63346	7.86634	7.97309	8.41578	9.01996
ENSG00000115009	6.09644	4.78634	5.72337	3.7198	3.18352	3.36325	3.13809	3.37564	3.52937	4.9794	3.64485	4.5497	3.25767	3.39316	4.98249	3.88102	3.60641	4.66573	3.99401	5.02564	5.06701	4.15604	5.24102	3.31358	4.31601	5.38367	4.05112	4.61841	4.18814	4.1034	4.32756	5.64127	4.48902	5.2287	4.33898	4.23841	6.40475	4.34978	4.4973	4.76071	3.68341	5.65701
ENSG00000196502	4.87113	4.50459	4.72842	5.28132	3.42189	4.12975	4.31568	5.28252	3.52795	4.75333	3.40448	5.36772	4.33402	5.59287	5.01058	1.13857	1.54082	1.32782	1.852	1.68051	1.39502	3.56108	1.46762	1.53749	1.43344	2.34774	2.45628	1.49359	1.17687	1.99962	2.37144	2.64154	3.82889	2.1866	3.26332	2.4639	3.72248	2.69088	2.45376	2.61158	5.31512	6.09549
ENSG00000124356	7.70274	6.95305	6.81483	7.43271	5.78358	5.84222	6.16568	6.35873	5.91101	6.49665	5.65031	6.01579	6.74756	6.0432	6.59564	4.94642	3.54951	3.69121	4.46735	3.93856	3.96589	4.83242	3.74185	3.67731	3.86772	4.52482	4.45828	3.97306	3.97582	4.3789	4.56455	4.03295	5.04151	3.67656	4.9621	4.02795	4.61811	4.4808	4.91004	4.99418	5.49514	9.12857
ENSG00000113525	1.21631	1.82594	1.1247	3.3092	1.0405	2.03302	1.80589	1.08505	0.94168	0.77612	0.88322	1.16715	0.6297	0.15699	0.65819	1.30131	1.2562	0.9553	0.99769	2.40586	2.86926	1.6258	0.84433	0.81017	1.55222	1.25961	1.66532	1.07701	0.66684	1.27119	1.70835	1.45777	1.05868	0.78309	1.7247	1.31718	3.49111	1.65895	1.19013	1.40478	1.05473	1.15377
ENSG00000196839	5.70646	6.17841	5.58364	6.21671	5.84082	5.45704	5.68078	6.06129	5.76854	5.89747	6.1095	5.95963	5.62895	6.15641	6.27153	5.55632	6.01508	5.56048	5.62114	5.91955	5.69588	5.69712	5.16513	5.48678	5.29085	6.23936	5.16627	5.32948	4.84087	5.48153	5.2115	5.25579	5.89854	5.36868	5.90595	5.50815	5.07544	5.51443	5.3472	5.33405	5.49955	6.93587
ENSG00000230279	5.10175	5.6172	5.05755	5.45846	4.79783	5.33177	5.00157	5.36929	4.99307	5.18008	4.99045	5.92	5.01654	5.05522	5.17397	4.70478	4.98211	5.41478	5.71224	5.61683	5.51353	5.29369	5.58032	4.55352	4.92724	5.51677	5.0759	5.96872	4.56396	5.06103	4.97219	5.1656	5.02998	5.27553	5.24731	5.31485	4.29302	5.53961	5.04915	5.02147	5.16547	5.38931
ENSG00000184371	10.4036	10.5029	10.4854	10.4928	10.5565	10.3336	10.3505	10.5076	10.2653	10.3784	10.2816	10.4295	10.3177	10.6318	10.5204	10.7022	10.6867	10.7529	10.5823	10.7649	10.7352	10.4949	10.6663	10.8163	10.7953	10.8089	10.6863	10.7435	10.8779	10.7173	10.3311	10.6118	10.9255	10.7219	10.5918	10.6781	10.72	10.6996	10.6456	10.5982	10.1536	10.2499

## Sheet: Cohort information
SampleID	OBC004	OBC010	OBC015	OBC016	OBC019	OBC024	OBC028	OBC037	OBC038	OBC040	OBC042	OBC043	OBC045	OBC048	OBC054	OB003	OB011	OB012	OB015	OB021	OB023	OB027	OB028	OB036	OB043	OB047	OB049	OB050	OB051	OB056	OB058	OB060	OB061	OB054	OB063	OB078	OB079	OB082	OB114	OB115	OB123	OB136
Condition	CTR	CTR	CTR	CTR	CTR	CTR	CTR	CTR	CTR	CTR	CTR	CTR	CTR	CTR	CTR	OB	OB	OB	OB	OB	OB	OB	OB	OB	OB	OB	OB	OB	OB	OB	OB	OB	OB	OB	OB	OB	OB	OB	OB	OB	OB	OB
Race	0	1	1	1	0	0	1	1	0	1	1	1	1	1	1	1	1	0	1	0	1	1	1	1	1	1	1	1	1	1	1	1	1	0	1	1	1	1	1	1	1	1
Sex	1	0	1	1	0	1	0	0	1	0	0	0	0	1	0	1	1	1	0	0	1	0	1	1	1	0	1	1	1	0	1	0	0	1	0	1	1	1	1	1	0	0
Age	0	0	1	0	0	0	0	0	1	1	0	0	1	0	1	1	0	1	1	0	1	0	0	0	0	0	1	0	0	0	0	1	1	0	0	0	0	0	0	0	0	0
