# Supplementary material for: Metabolically Healthy Obesity Is Characterized by a Distinct Proteome Signature
Source: Int J Mol Sci. 2025 Mar 4;26(5):2262. doi: 10.3390/ijms26052262 (PMC11901089; doi:10.3390/ijms26052262)
Supplement: Supplementary file 1 [file ijms-26-02262-s001.zip › Supplementary Data S2-Fayaz et all 2024..xlsx]

## Sheet: Sheet2
Row-names	Symbol	logFC	adj-P-Val	OBC004	OBC010	OBC015	OBC016	OBC019	OBC024	OBC028	OBC037	OBC038	OBC040	OBC042	OBC043	OBC045	OBC048	OBC054	OB003	OB011	OB012	OB015	OB021	OB023	OB027	OB028	OB036	OB043	OB047	OB049	OB050	OB051	OB056	OB058	OB060	OB061	OB054	OB063	OB078	OB079	OB082	OB114	OB115	OB123	OB136
ENSG00000006210	CX3CL1	0.0239773	0.898662	3.68084	4.53437	4.29172	4.69987	4.61782	4.13163	4.369	4.25428	4.4679	4.42896	4.48782	4.68836	3.94465	4.77446	4.5912	3.87573	4.53587	4.48226	3.88173	4.129	3.94755	4.2245	4.36237	4.60873	4.73951	4.6622	5.12633	4.86619	3.67677	4.30227	3.96218	4.59102	5.03706	4.20534	4.14896	4.93938	4.90599	4.49222	4.4239	4.49401	4.57976	4.17974
ENSG00000013725	CD6	-0.0232017	0.917139	6.65661	7.10103	6.3963	7.45496	6.65156	6.54406	5.9702	6.5535	6.46472	6.65553	6.30552	7.3491	6.60655	6.05132	7.15901	6.67945	6.01424	6.06924	7.30364	7.02943	6.47714	6.85574	6.40851	6.52877	6.52083	7.21214	6.71758	6.40986	5.58072	6.36062	5.7698	6.60462	6.86425	6.96086	7.56026	7.12646	6.34793	7.17272	6.25877	6.24647	5.86668	8.28277
ENSG00000016402	IL20RA	0.173559	0.234947	1.61926	1.4236	1.39496	1.57181	1.34663	1.65596	1.55134	1.39051	1.05427	1.20056	1.53569	1.32479	1.19744	1.70236	1.43464	1.08902	1.72433	1.54545	1.18516	2.0345	1.73857	1.60528	1.48198	1.36407	1.39305	1.30014	1.69414	1.47718	0.96741	2.24266	1.65129	1.51203	1.47199	2.0439	1.50254	1.96123	1.24132	1.68992	2.11074	2.33627	1.24365	1.60516
ENSG00000019991	HGF	0.415299	0.00743849	8.42349	8.61207	8.33885	8.02458	7.95757	7.81937	8.27706	7.99963	7.86855	8.01832	7.675	7.84341	7.74631	8.42153	8.71432	8.24482	8.09583	8.37541	8.76264	8.64156	8.44628	8.8498	8.37722	8.13539	8.91257	9.35351	8.34192	8.04174	8.28216	8.90174	8.08099	8.62892	9.29177	8.71321	8.57323	8.24213	8.41313	8.86716	8.4645	8.45583	8.04217	8.80956
ENSG00000039068	CDH1	-0.0771798	0.676672	3.45533	2.99288	3.11869	2.51434	3.12528	2.92348	3.17494	2.66546	3.09888	3.18594	2.62446	2.60576	2.56144	2.69255	3.294	2.94463	3.26733	2.56353	3.49691	3.03664	2.5757	2.84331	2.86145	2.94283	3.33383	3.75262	3.01789	2.72232	2.64112	2.8352	2.49326	3.03047	2.9364	1.7404	3.07825	2.86671	2.7571	2.4856	2.88739	2.76853	2.59763	2.69927
ENSG00000041982	TNC	0.0558637	0.792202	3.74769	3.18039	3.91074	3.51167	3.5404	3.26205	4.35562	4.02517	3.4726	3.3562	3.9477	3.68323	3.587	2.62525	3.79034	3.32329	3.59231	3.33477	3.97186	3.76232	3.25967	3.34384	3.07653	4.13962	3.46963	3.89417	3.0793	4.2603	3.61872	4.11716	3.60219	4.20897	3.97503	2.6114	3.76722	3.07416	3.85712	3.73361	3.91479	3.8687	3.73678	4.10775
ENSG00000049130	KITLG	-0.368439	0.0343924	9.73116	10.0398	9.96981	9.80186	10.2336	9.71791	9.58015	9.30681	9.80864	9.92823	9.92919	9.5193	9.65433	9.7596	9.9102	9.4666	9.79745	9.85902	9.37615	9.78131	9.69909	9.26507	9.96044	9.47078	9.4639	9.23286	9.84788	9.87703	7.94638	9.06021	9.42377	8.49988	9.74397	9.98209	9.21259	9.49323	9.50125	9.70148	9.32347	9.31692	9.15214	9.00033
ENSG00000049249	TNFRSF9	0.0826633	0.641198	7.13877	7.32925	7.29516	6.69158	7.12289	6.92839	6.72362	7.10292	6.72655	7.1115	6.8754	7.56929	7.04492	6.67022	7.56203	7.1298	7.01707	7.00254	7.27903	7.24868	6.88507	7.23148	7.29542	7.15384	7.44799	7.73326	6.94265	7.69084	5.91343	7.25864	6.90871	6.67285	7.06253	6.76502	7.35824	7.48969	7.05922	7.6515	7.11057	7.07393	7.02604	7.43035
ENSG00000057593	F7	-0.03968	0.759019	4.49368	3.95697	4.26097	3.9535	4.33235	4.04154	4.0867	3.75626	4.28262	4.06015	3.97235	3.81206	4.20693	4.1955	4.26412	3.86439	4.56371	4.09458	4.18231	4.30233	3.94523	3.62179	3.97617	4.07341	3.83173	4.17246	4.30378	4.04024	4.55807	4.1786	4.07013	3.91096	4.05508	3.33599	4.30605	4.31783	4.10668	3.88715	4.07215	4.20854	3.91501	4.05053
ENSG00000064012	CASP8	-0.988306	0.000153507	5.12397	4.60618	4.75842	6.28692	4.47949	4.19492	3.68646	4.20431	3.63684	3.92453	3.52711	4.07571	4.03612	3.95753	4.27286	4.11459	3.25576	2.89484	3.35787	3.197	3.038	4.52473	2.99777	2.88226	2.98919	3.7949	3.37061	2.71802	2.90105	3.11744	3.12598	2.9367	3.91412	2.96213	3.95848	2.99125	2.89867	3.1704	3.10574	3.11247	3.52376	5.05048
ENSG00000066056	TIE1	0.101981	0.46815	1.93818	2.11762	2.07138	1.81753	1.63525	1.72092	1.7464	1.87424	1.52743	1.91893	1.91725	1.78916	1.69728	1.60976	1.9668	1.82187	2.14464	1.8372	1.93754	2.31828	2.20851	1.72971	1.26704	2.00872	2.11521	2.69234	1.92359	2.17461	1.88835	1.84156	1.82741	2.10133	1.93359	1.36285	2.0822	1.7168	2.23001	1.46894	1.98906	1.99183	1.5873	1.77964
ENSG00000068903	SIRT2 ENSG00000068903	-2.35064	2.53420315162501e-06	7.74381	6.39806	7.21327	7.32108	5.00755	5.40738	5.88629	5.97072	5.31915	6.28182	5.43118	5.42011	6.39936	5.65118	6.23195	4.07607	2.74751	2.611	3.28017	3.56838	3.1256	3.93617	3.17983	2.87911	3.04347	4.17267	3.77184	2.906	3.25804	3.40548	3.38714	3.23403	4.34041	2.65653	5.21218	2.75249	3.64661	3.72957	4.21113	4.26435	5.65474	8.51154
ENSG00000069702	TGFBR3	-0.305407	0.185605	3.07447	3.28883	3.5782	3.68096	3.58115	3.25242	3.13084	2.04943	3.07733	3.33795	3.27594	2.34317	3.29507	2.46284	3.52453	3.24252	3.30056	2.64495	3.5852	3.61185	2.69879	3.42101	3.06492	3.30838	2.56815	3.08205	2.74552	2.56316	2.07136	3.06458	2.80506	2.0479	2.45591	1.90961	2.95065	2.06521	2.71778	2.83951	3.1802	3.30904	2.46216	2.55361
ENSG00000073849	ST6GAL1	0.0642204	0.759019	3.24658	3.04352	3.37916	3.14934	2.64034	2.63079	2.88334	2.38888	2.95004	3.13108	2.95767	2.6428	3.34934	3.19588	3.0062	2.40811	3.23066	3.05867	3.24149	3.55426	3.48755	2.54395	3.35904	2.70445	3.56336	3.5167	3.53946	3.44522	2.58666	2.71962	2.83423	3.29406	3.12424	1.93518	3.55828	2.84791	3.4643	2.25651	3.25347	3.01471	2.37276	3.09003
ENSG00000076662	ICAM3	0.0734379	0.598031	3.40619	3.39076	3.54723	3.29099	3.35977	3.24893	3.4675	3.0536	3.14882	3.43194	3.31515	3.58035	3.31043	3.06697	3.46854	3.25396	3.49048	3.21494	3.76502	3.73885	3.46799	3.32185	3.44785	3.02283	3.67774	3.98253	3.61952	3.74394	3.21703	3.43873	3.64028	3.52143	3.41629	2.6064	3.49146	3.33445	3.59955	3.13176	3.20315	3.49547	2.80682	3.48941
ENSG00000078098	FAP	-0.00403993	0.936982	3.76534	3.93304	4.00358	3.90595	3.83706	3.78486	3.78837	3.70318	3.8377	3.8886	3.84407	3.97937	4.03367	4.00661	3.72781	3.85275	4.02278	3.7564	3.96034	3.85732	3.80271	3.8999	3.91594	3.73018	3.95253	3.90355	3.82644	3.89969	3.83734	3.86375	3.68373	3.79109	4.08663	3.9611	3.90755	3.71885	3.97407	3.79044	3.67444	3.687	3.96797	4.03701
ENSG00000085063	CD59	-0.0118574	0.90955	0.46928	0.5696	0.76519	0.47015	0.75591	0.52914	0.90251	0.51804	0.47523	0.9078	0.82701	0.51426	0.75299	0.43795	0.61904	0.45965	0.73009	0.75945	0.59031	0.712	0.56556	0.72509	0.76551	0.58352	0.59204	0.94259	0.67804	0.5736	0.25086	0.69756	0.59799	0.85285	0.85864	-0.14401	0.88178	0.62205	0.69362	0.40964	0.53319	0.58158	0.46177	0.83026
ENSG00000088926	F11	0.293839	0.14197	6.52488	6.30482	6.66139	6.17631	6.6293	6.30556	6.55718	4.75555	6.12533	6.72736	6.0741	6.18761	6.74525	6.22246	5.90277	6.63447	6.91769	6.55928	6.43463	6.67667	6.65102	6.26156	6.39206	6.39066	6.84188	6.71361	6.96718	6.89075	6.87044	6.59946	6.34147	6.59822	6.7236	5.4016	6.86103	6.57452	6.49631	5.74568	6.95727	6.92153	6.15975	6.37107
ENSG00000090339	ICAM1	0.220015	0.204096	6.6209	6.44036	6.96392	6.4893	6.3084	5.97138	7.0255	6.44751	6.73072	6.67391	6.6352	6.51995	6.33916	6.31766	6.58793	6.70403	7.0552	6.30711	7.02496	7.43096	7.4429	6.62658	6.30421	6.39865	6.73235	7.60129	6.75025	6.90479	6.33353	7.04528	6.40939	6.6802	6.57344	5.95264	7.0539	6.91679	6.96722	6.64428	6.95496	6.93645	6.06719	6.6511
ENSG00000090512	FETUB	0.360477	0.0412049	2.60577	2.37809	2.6808	1.53872	2.00714	1.66947	2.31418	1.88195	1.90846	2.28533	2.00215	2.00315	2.24567	2.42779	2.42473	2.78785	3.23745	2.52075	2.52327	2.90464	2.54876	2.4723	2.73554	2.22231	2.87247	2.01842	2.35616	2.41686	3.53052	2.82536	2.75849	2.62349	2.37827	1.77802	2.86627	2.16879	1.89761	2.13257	2.79841	2.72908	1.7454	2.15595
ENSG00000090554	FLT3LG	-0.0224336	0.898662	9.20325	9.31331	9.69357	9.25101	9.39124	9.3739	8.75993	8.95121	8.92706	9.04422	9.14248	9.15523	9.23535	8.50132	9.31423	9.19	9.65618	9.44698	10.0183	9.24251	9.19159	8.92842	9.33454	9.09059	9.04548	9.51279	9.67861	9.07248	8.95321	8.78012	9.25613	9.12295	8.55489	9.32569	9.51472	8.96173	8.95206	8.82206	8.80614	8.71555	8.77005	8.51368
ENSG00000095713	CRTAC1	-0.10283	0.591892	2.67133	3.22071	3.05288	2.71271	3.24148	2.6961	2.66598	2.51876	3.66364	2.85539	3.64408	3.19987	2.96195	2.46338	3.45641	3.08403	2.84677	3.07231	3.18873	3.77461	3.3423	2.75857	2.71496	2.51086	3.11651	2.81001	3.25517	3.03961	2.52906	2.51006	2.75255	3.22163	2.66696	2.11809	3.54033	3.01877	2.59647	2.60754	2.78596	2.71413	2.77352	2.91849
ENSG00000099250	NRP1	0.00796978	0.917139	1.57467	1.6825	1.51697	1.581	1.32772	1.36322	1.4698	1.41404	1.44565	1.46179	1.61891	1.54596	1.60332	1.41278	1.48014	1.4836	1.64187	1.45074	1.54201	1.68993	1.7235	1.45343	1.54171	1.48985	1.6561	1.66078	1.32809	1.54927	1.35477	1.35127	1.42726	1.2264	1.56752	1.10738	1.58959	1.431	1.64378	1.2062	1.62267	1.59952	1.56428	1.80991
ENSG00000099985	OSM	0.686126	0.0193996	4.22471	4.41595	4.89363	5.18367	3.68517	3.83292	5.86664	3.88339	3.60958	3.86263	3.75817	4.87795	3.86599	4.24491	4.96214	4.78513	4.23226	4.80851	4.89981	5.15827	4.82941	5.47071	4.27203	4.22932	4.85353	5.5484	4.91584	4.53669	5.9178	5.91639	3.97285	4.95318	6.74814	5.2957	5.37035	4.01233	4.12474	5.34042	5.61197	5.61416	4.79657	5.61229
ENSG00000100385	IL2RB	-0.00839978	0.936982	2.00579	2.06956	2.01013	1.88624	2.06281	1.89472	2.04703	3.04306	1.86734	1.83014	3.17216	1.97394	1.90388	2.07403	1.8072	1.88096	2.23431	2.15331	2.03	2.17226	1.43623	2.09396	1.97182	2.04186	1.95264	2.12484	2.11733	1.88823	2.07782	1.91834	2.16626	2.0136	2.40283	2.40401	2.01528	2.33922	2.09038	1.99933	2.27276	2.33249	2.09365	2.51594
ENSG00000100979	PLTP	-0.283518	0.0301345	2.58433	2.75785	3.11645	2.87474	2.31123	2.59019	2.84879	2.18525	2.72462	2.47679	2.61446	2.42125	2.65578	2.43567	2.2691	2.64393	2.63514	2.54325	2.61317	2.56739	2.1014	2.41297	1.77701	2.40364	2.48158	2.73154	2.04206	2.56517	2.10898	1.96277	1.88109	1.9998	2.26888	1.86087	2.07678	1.80646	2.40403	2.54894	2.36629	2.48006	2.31812	2.70339
ENSG00000101017	CD40	-0.277567	0.281165	12.2708	11.4361	11.705	11.5799	11.3015	11.1664	11.315	12.0506	11.2995	11.4612	11.0327	11.2133	11.4618	11.5164	11.4336	10.3151	10.864	10.9266	11.1335	12.9263	13.2016	11.1468	11.1373	11.0639	11.1548	11.0715	10.8745	10.8139	10.5615	11.1871	11.133	11.121	10.7764	10.924	10.8174	11.2347	10.9856	10.9755	11.1881	11.2969	11.3513	12.3616
ENSG00000101439	CST3	0.138544	0.408071	6.06811	6.02671	6.68884	5.90125	6.15714	6.00759	6.51432	6.09479	6.0452	6.32954	6.13372	5.97963	6.46495	6.29586	6.67412	5.97784	6.64407	5.96277	6.47437	6.63734	6.24485	6.5213	6.60198	6.40681	6.05449	6.53424	6.65307	6.16906	6.01727	6.94358	6.48421	7.07221	6.57786	5.24578	6.55109	6.59299	6.52819	6.10139	6.33018	6.29961	5.89422	6.3071
ENSG00000102265	TIMP1	0.0167107	0.90955	5.02839	4.54421	5.13911	4.38602	4.52817	4.39632	4.72909	4.37318	4.44982	4.61042	4.38949	4.25252	4.65658	4.59939	4.83739	4.57094	5.02915	4.39265	4.83851	4.76821	4.61755	4.67597	4.93142	4.58897	4.63373	5.49375	4.77926	4.54375	4.28068	4.67856	4.47967	5.10932	4.66809	3.57295	4.61246	4.36536	4.65118	4.16181	4.59298	4.59424	4.37401	4.5022
ENSG00000103126	AXIN1	-2.41087	1.72956966522683e-05	6.56987	5.3937	5.38119	5.24028	4.11373	4.00313	5.11838	5.41775	4.32092	5.07651	4.32374	3.73808	5.32842	4.41513	4.66027	2.04969	1.41659	1.26057	1.5566	1.4955	1.50094	2.52184	1.31423	1.53208	1.45801	2.23743	1.92415	1.24843	1.33028	2.06696	2.22236	3.01833	3.35437	1.68793	3.08133	2.76698	1.89386	2.99681	3.28599	3.70592	4.94015	8.62118
ENSG00000104432	IL7	-0.102844	0.638714	2.5088	2.75219	3.16465	3.46554	1.88485	1.77631	1.79901	1.92972	1.74055	2.08087	1.78791	1.85207	1.83304	2.06124	2.22549	1.88175	2.43455	1.90728	2.28569	2.4124	2.28976	2.29675	2.46214	2.45896	2.04476	2.31787	1.85017	1.87004	2.29295	2.09585	1.57641	2.04098	2.39326	2.57337	1.39697	1.70172	1.74286	1.5526	2.12772	2.0657	1.66102	2.64172
ENSG00000105329	TGFB1	-0.117611	0.625213	7.13547	6.07153	6.69426	5.99922	5.99127	5.52331	5.80748	5.7526	5.4936	6.07709	5.75056	5.51233	5.5691	5.71959	6.61401	5.63819	6.1898	5.83758	5.8819	6.40236	5.65987	5.74604	6.23499	6.09607	6.25662	6.66319	5.61642	5.8516	5.1469	5.4697	5.6704	6.08751	5.6817	5.53168	5.56062	5.25122	5.8271	6.00193	5.57179	5.638	5.42968	7.36221
ENSG00000105426	PTPRS	-0.0774625	0.489302	1.33946	1.73025	1.84638	1.80488	1.2366	1.56175	1.22807	1.31913	1.27105	1.60549	1.52406	1.48874	1.63192	1.5205	1.50308	1.47922	1.79158	1.3211	1.6416	1.66564	1.12974	1.38062	1.14891	1.26496	1.34255	1.33188	1.55444	1.50108	1.2075	1.51109	1.45467	1.35091	1.44168	0.92815	1.79576	1.47101	1.57949	1.61685	1.42881	1.48078	1.2123	1.57664
ENSG00000105550	FGF21	0.121356	0.843308	5.70104	4.37365	6.20673	3.50809	6.13153	5.40565	5.40699	5.24553	5.70571	6.26902	3.59972	5.65366	3.90637	7.53067	6.35685	3.66519	5.94125	7.13111	4.95073	6.62318	6.17668	5.92332	6.54372	6.5945	3.89173	6.27677	5.52119	2.96552	5.81773	5.74456	4.2434	7.80506	7.57194	5.47518	3.60605	6.24474	6.2109	5.32567	4.77513	4.74138	5.41622	3.89593
ENSG00000105609	LILRB5	0.120174	0.699231	3.31557	5.04707	4.71563	5.07669	4.41794	4.67912	5.42539	5.3593	4.13337	5.56488	5.04732	3.69182	3.49953	5.22194	5.16636	4.82848	5.77263	3.31611	5.37288	4.66507	4.68454	4.98627	3.83876	5.41581	4.95452	4.21085	4.50394	5.3686	5.27418	4.83154	4.41937	5.65039	5.10922	4.74396	4.06871	4.88419	4.96727	5.24035	4.83213	4.79205	4.96871	4.19564
ENSG00000105664	COMP	-0.311233	0.0657989	7.25465	6.91407	6.93441	7.01861	6.987	6.75016	7.14211	6.91214	7.07578	7.42604	7.26054	6.91221	6.82505	6.74119	7.54705	6.54018	7.65633	7.13393	7.39367	6.87779	6.7128	6.32411	6.74345	6.31686	6.97813	7.35154	6.52389	6.8682	6.11023	6.28321	6.75622	7.4487	6.31029	5.99007	6.94893	6.6295	6.97179	6.5803	6.66873	6.63119	6.16975	6.93875
ENSG00000105976	MET	0.0185483	0.898662	1.79318	1.86825	2.3388	1.79732	1.79979	1.82622	1.74392	1.31517	1.80705	2.00683	2.08063	1.67023	1.80071	1.61132	1.6162	1.78056	2.11463	1.67063	2.11035	2.023	2.05195	1.85576	1.4087	1.5093	1.87924	1.52154	1.78127	1.71178	1.68687	1.86983	2.07685	1.91162	1.79686	0.85362	2.20774	1.85722	1.79279	1.60237	2.27997	2.2738	1.67788	1.93079
ENSG00000106333	PCOLCE	0.100035	0.625213	5.54821	5.62924	5.64229	5.43377	5.63601	5.47735	6.05503	5.45523	5.32243	5.91892	5.46964	5.54152	5.75647	5.47395	5.68773	5.50055	6.11555	5.37531	5.7733	6.63893	6.61686	5.76864	5.61159	5.31169	5.94967	5.75036	5.9527	5.33406	5.06696	5.92321	5.71531	6.22728	5.63401	4.42497	6.11995	5.50618	5.3466	5.29827	6.06294	6.08167	5.28551	5.59491
ENSG00000106780	MEGF9	-0.0436034	0.804205	3.5483	3.66977	4.23523	3.97274	3.53474	3.53231	4.00588	3.70229	4.24368	3.89331	4.4736	3.91208	3.61247	3.99446	3.74508	3.59217	3.79229	3.34996	3.80232	4.19912	4.17697	4.32056	3.50774	3.50682	4.21776	4.18533	4.01835	3.44876	4.44465	3.94316	4.37003	3.71262	3.86748	3.01423	4.19488	3.95215	3.61145	3.41469	3.67087	3.63074	3.49665	3.91765
ENSG00000106991	ENG	-0.088469	0.510335	2.13089	2.47659	2.2376	2.26125	2.28332	1.87054	2.52167	1.87213	2.19125	2.32975	2.48069	2.27341	2.2894	2.10123	2.21401	2.00433	2.3188	1.77901	2.50187	2.42151	2.21725	2.28484	1.89032	1.72769	2.61643	2.44517	1.97946	2.54922	1.974	2.26389	2.05875	2.00425	2.15851	1.37751	2.32945	2.11825	2.22341	1.86902	2.28257	2.36419	1.95885	2.2535
ENSG00000108688	CCL7	0.533534	0.0518542	2.20187	1.47872	1.70902	1.88378	0.85498	1.20832	1.25343	1.22305	0.927	1.01635	1.11347	1.36397	0.92609	1.2194	4.25568	1.26439	2.00514	1.81178	2.05663	2.26288	2.38422	1.88702	1.4515	1.97287	1.46662	2.31611	1.89191	1.8367	1.60517	2.55226	1.9112	2.01657	2.01907	1.63795	1.84357	2.1154	3.20769	1.68761	2.8709	2.96928	2.13646	1.96774
ENSG00000108691	CCL2	0.0638236	0.717406	11.5387	11.0553	11.901	10.828	10.9957	11.0503	11.0851	10.6785	10.8385	11.1224	10.6367	11.2332	10.8299	11.4252	11.6698	11.6503	11.1871	11.0706	11.3612	11.2345	11.0116	11.4312	11.1472	10.7468	10.9747	11.5047	11.3214	10.4129	10.6424	11.588	10.9729	11.3941	11.4879	11.2557	11.15	11.4259	10.7705	10.8386	11.6241	11.6356	10.9632	11.3189
ENSG00000108700	CCL8	0.506078	0.0457496	8.6375	8.74528	9.24949	8.46467	6.71439	8.41445	7.69082	7.97557	7.10586	8.23986	7.65152	8.49553	7.90395	8.50161	6.99179	8.57082	8.32711	8.60632	9.02685	8.97838	8.79461	8.64524	8.5502	9.23397	6.94896	9.20756	8.43395	8.05303	8.92579	8.60339	8.12806	8.88337	8.82665	8.58358	8.59583	8.33576	7.98375	8.81165	8.49684	8.49161	7.8828	9.14614
ENSG00000109471	IL2	0.0939567	0.422108	0.74057	1.00563	0.47138	0.92343	0.74526	0.85949	0.58023	0.93556	0.93535	0.56601	0.97069	0.71107	0.83234	0.66193	0.85196	0.64833	0.98894	0.84476	0.97477	0.94163	0.80108	0.71456	0.78689	0.66151	0.62697	0.75021	1.19406	0.65899	0.7249	1.226	0.89472	0.68437	0.84719	0.52519	0.9905	0.91647	0.74141	0.89398	1.42822	1.29344	0.61084	1.39052
ENSG00000110324	IL10RA	0.281756	0.510335	1.15314	4.23302	1.15218	1.23841	1.37141	0.89472	1.08786	0.96411	0.92851	1.85184	0.88097	1.05144	1.29615	1.0293	1.3156	1.22705	1.13129	1.2268	1.46029	2.17553	0.99643	1.94377	1.52071	1.34085	1.13465	1.24265	1.10472	5.12016	2.02413	1.12623	2.20808	2.38866	1.13868	1.29683	2.38379	2.97574	1.01844	1.0596	1.39694	1.4154	0.78679	1.57078
ENSG00000110448	CD5	0.24392	0.183041	5.33216	6.17826	5.83891	6.14961	5.83878	5.47795	5.39028	5.88008	4.81416	5.91492	5.71037	6.36102	5.64895	5.81248	6.04386	6.01481	5.57473	5.79434	6.03912	6.24916	6.0985	6.22989	6.07579	5.83159	6.02536	6.76613	5.93747	6.16127	5.02542	5.71344	5.86001	6.20099	5.92223	5.99705	6.4739	6.3232	6.12517	6.46211	5.56936	5.65186	5.55387	6.41429
ENSG00000111537	IFNG	0.357775	0.243688	6.95923	7.12343	7.80865	7.47921	8.11713	6.85942	6.90356	6.12746	7.07629	7.86916	6.55436	7.83361	5.94495	6.76878	7.37763	7.98004	8.08738	7.15007	6.85781	7.89765	8.13428	7.88142	8.06501	5.95768	7.66869	7.48701	7.3232	6.74264	7.06561	7.45563	6.86489	7.66918	7.71375	7.60984	7.27065	6.61819	9.41218	8.11951	7.63574	7.52155	6.40201	7.31349
ENSG00000112115	IL17A	0.11191	0.708313	1.6931	1.6022	3.44184	1.48336	1.23405	1.57895	1.54299	1.85014	1.48527	2.21808	1.94105	2.34374	1.35392	1.19008	1.82894	2.24449	1.26505	2.50468	1.20373	1.73831	2.05667	1.32838	4.19931	1.17497	1.92751	2.148	2.1692	2.06901	1.07361	2.12866	1.45328	1.36341	1.68376	2.0789	1.60875	1.87261	2.66118	1.67197	1.90991	2.04913	1.94548	1.7095
ENSG00000112715	VEGFA	0.259258	0.0253857	11.2963	10.9178	11.2753	10.8945	11.1814	10.9582	10.9717	11.0103	10.5211	10.7485	10.6612	10.8748	10.9227	11.2305	11.3504	11.7139	11.0468	11.1461	11.3227	11.3584	11.0994	11.1782	11.6775	10.9516	11.5102	11.2248	11.2626	10.9144	10.9609	11.3841	11.0939	11.4956	11.8282	11.287	11.2876	11.1453	10.9068	11.3763	11.2706	11.2717	10.8334	11.1186
ENSG00000113296	THBS4	-0.00327681	0.984197	4.77747	4.6214	3.98697	5.02184	3.7613	4.57791	4.51905	4.47589	4.56905	5.01805	5.28383	5.01104	4.1592	4.60598	4.84625	4.3261	5.9438	4.88921	5.14926	4.85098	4.84992	4.4989	4.612	4.59254	4.69718	5.64867	4.39143	4.60992	4.36171	3.27339	4.68335	5.16741	3.81995	4.13977	4.6463	4.87499	5.08687	4.92924	3.76469	3.73945	4.27827	4.70964
ENSG00000113302	IL12B	0.313939	0.277847	6.33317	6.90192	7.13096	7.01918	6.32693	6.44349	5.98961	6.60317	5.61996	6.05245	5.79807	6.92543	6.39787	6.44836	6.57088	6.93983	6.86314	6.46098	7.63969	7.10646	6.80651	5.88928	7.40167	5.25511	6.69663	6.61138	7.26046	7.89597	5.84502	6.14959	7.01986	6.32724	6.01763	7.50396	7.10806	8.17293	7.02491	7.40886	6.17169	6.10014	6.309	6.30095
ENSG00000113520	IL4	-0.0194763	0.932366	0.73357	0.45917	0.40806	0.75255	0.93135	0.17072	-0.64456	0.00698	0.72706	0.88065	0.2493	0.68291	0.25756	0.37833	2.726	1.34985	0.47574	1.18656	-0.19202	1.37157	1.02933	0.98516	-0.40754	0.64121	0.60429	0.64014	0.27081	0.34657	0.90092	-0.14709	-0.20283	0.3936	1.64929	0.61602	0.27738	0.31831	0.02608	0.80886	0.57572	0.6405	0.19417	0.81691
ENSG00000113525	IL5	0.184621	0.591892	1.21631	1.82594	1.1247	3.3092	1.0405	2.03302	1.80589	1.08505	0.94168	0.77612	0.88322	1.16715	0.6297	0.15699	0.65819	1.30131	1.2562	0.9553	0.99769	2.40586	2.86926	1.6258	0.84433	0.81017	1.55222	1.25961	1.66532	1.07701	0.66684	1.27119	1.70835	1.45777	1.05868	0.78309	1.7247	1.31718	3.49111	1.65895	1.19013	1.40478	1.05473	1.15377
ENSG00000113594	LIFR	0.146514	0.265611	4.21966	4.82178	4.36729	4.47344	4.40375	4.39612	4.45944	4.15078	4.61879	4.45287	4.40721	4.28614	4.43232	4.51094	4.5969	4.35157	4.58998	4.56952	5.05992	4.92998	4.86005	4.64364	4.43494	4.29133	5.18764	4.94428	4.49233	4.91187	3.89722	4.60239	4.54345	4.44157	4.58616	4.69012	4.4546	4.32002	5.01102	4.62172	4.61776	4.62983	4.05236	4.09599
ENSG00000115008	IL1A	0.0692058	0.690717	-0.61201	-0.61369	-0.74074	-0.98394	-0.81463	-0.85374	-0.93606	-0.65044	-0.93095	-1.03641	-0.77284	-0.00215	-0.17376	-0.15107	-0.94944	-0.68769	-0.45189	-0.12603	-0.75863	-0.69136	-0.65962	-0.72004	-0.79111	-0.99538	-0.62235	-0.68771	0.27032	0.00624	0.09685	-0.85129	-0.82522	-0.90892	-0.76828	-0.95125	-0.88329	-0.25966	-1.09972	-0.66132	-0.51184	-0.38664	-0.7767	-0.82828
ENSG00000115009	CCL20	0.449131	0.234947	6.09644	4.78634	5.72337	3.7198	3.18352	3.36325	3.13809	3.37564	3.52937	4.9794	3.64485	4.5497	3.25767	3.39316	4.98249	3.88102	3.60641	4.66573	3.99401	5.02564	5.06701	4.15604	5.24102	3.31358	4.31601	5.38367	4.05112	4.61841	4.18814	4.1034	4.32756	5.64127	4.48902	5.2287	4.33898	4.23841	6.40475	4.34978	4.4973	4.76071	3.68341	5.65701
ENSG00000115380	EFEMP1	0.0980409	0.560149	5.5511	5.46307	5.65817	5.58601	5.36527	5.61081	5.7515	5.31612	5.34483	5.61226	5.43585	5.13146	5.52874	5.38699	5.53594	5.51988	6.48053	5.77766	5.1991	5.97493	5.98809	5.05197	5.60407	5.65904	5.86743	6.27139	5.50911	5.67921	5.38988	5.11067	5.81021	5.28065	5.48807	4.82637	5.44867	5.23057	5.9578	5.51515	5.675	5.74467	5.20988	5.47772
ENSG00000115386	REG1A	-0.337636	0.201975	6.78715	5.83267	7.56537	5.66296	6.28947	6.46183	6.45557	5.7666	6.47308	7.07289	6.67223	6.2724	6.13289	5.7721	6.86783	5.70418	6.02722	5.54894	6.64415	6.0781	5.5101	6.55122	6.66044	6.22516	7.70324	5.92393	6.71292	5.70711	5.581	6.05247	5.99104	6.25352	5.85464	4.6444	5.6072	6.30613	6.42748	5.52018	6.4211	6.4273	5.86241	5.89132
ENSG00000115523	GNLY ENSG00000115523	-0.0619979	0.625213	0.90834	0.73056	1.22634	1.38228	0.83057	0.94327	1.0796	0.78354	1.18323	0.75434	0.85974	0.95665	0.97552	0.84898	0.84488	1.08236	1.52231	0.70008	0.81397	0.96679	0.43772	0.80389	0.79668	0.33616	0.61872	1.16411	1.23979	0.97218	0.94115	0.79693	1.00759	1.12118	1.07324	0.70463	1.01209	0.83997	1.11227	0.60887	0.65615	0.98015	0.88508	0.88611
ENSG00000115604	IL18R1	0.335058	0.14197	8.85632	8.27226	9.13921	8.58779	9.13594	9.06722	8.49664	8.36637	8.33589	8.09809	7.69841	8.30852	8.82092	7.99345	9.33433	8.11	8.2245	9.28265	8.83364	9.56591	9.64644	8.45214	8.49716	8.23443	8.81454	9.30894	8.8093	8.71263	8.20201	9.52018	8.88737	8.80864	9.61776	9.12677	8.82663	8.443	8.97462	8.9045	9.54472	9.56316	8.57137	8.884
ENSG00000115718	PROC	-0.0999223	0.638714	5.05227	4.40434	4.52493	4.11764	4.80308	4.68455	4.6254	4.26215	4.69724	4.72197	4.28216	4.36047	4.7823	4.31481	4.87393	4.12698	5.08582	4.23987	4.84767	4.65354	4.39947	4.55021	4.431	4.37814	4.59279	4.10892	4.88487	4.05247	4.78591	4.97465	4.58632	4.61354	4.79849	3.15396	5.12823	4.71522	4.32695	3.65596	4.74645	4.83216	3.49663	4.44891
ENSG00000115828	QPCT	0.105613	0.510335	0.50823	0.43469	0.61035	0.3253	0.29312	0.42882	0.47701	0.15097	-0.36395	0.4337	0.50232	0.33586	0.32119	0.10444	0.29334	0.23608	0.62877	0.53993	0.47932	0.42677	0.35466	0.62752	0.6253	0.14676	0.11844	0.95225	0.60759	0.40787	0.23465	0.56843	0.2008	0.73128	0.56637	-0.84261	0.55857	0.37857	0.87535	0.48816	0.63609	0.47078	-0.02502	0.59858
ENSG00000116962	NID1	-0.133475	0.566992	4.89996	3.76728	4.83248	3.87125	3.71978	3.91916	3.97531	3.19007	3.87978	4.11253	3.86903	3.3951	3.9909	3.37021	3.91253	3.74857	4.43498	3.68891	4.44587	3.93573	3.79421	4.18446	3.99403	3.57674	3.94921	4.37543	3.54486	3.95812	3.50032	3.7698	3.52924	3.92592	3.9953	2.64923	4.08801	2.88734	3.40102	3.76502	3.97268	4.0228	2.91395	4.0141
ENSG00000117090	SLAMF1	0.135443	0.541212	2.76601	2.8068	2.70296	2.86455	2.83144	2.35797	2.7357	2.34197	2.32665	2.65077	2.42967	2.97475	3.77001	2.59428	2.79351	1.97639	2.23907	2.79473	2.85753	2.9899	2.62324	2.83116	3.42188	2.9041	3.23366	3.74545	2.82714	2.44776	1.86324	3.06628	3.21684	2.95794	2.64483	2.82157	2.72486	3.44808	3.49619	2.83394	3.30716	3.14165	2.09058	2.85646
ENSG00000117322	CR2	0.109008	0.687822	6.84048	7.32931	6.20988	6.75542	5.73828	6.48224	6.51868	6.94129	6.53116	6.44698	6.69442	5.58168	7.37621	6.73732	6.32588	6.68339	6.66559	6.34967	6.8359	6.89014	6.71093	7.08594	6.82381	6.38799	7.31997	7.50949	6.7367	7.57954	5.72695	6.49015	6.85207	6.73779	5.68683	5.56609	7.83527	6.24834	7.12367	6.594	6.5388	6.48193	5.9324	6.86649
ENSG00000117335	CD46	-0.268203	0.0167756	4.30971	3.9651	4.16315	3.81314	3.77309	3.58081	4.08133	3.66823	3.9066	4.13141	3.74656	3.48845	3.76122	3.70085	3.94695	3.61074	3.88236	3.43533	3.59783	3.8208	3.63868	3.69177	3.55641	3.58919	3.75957	3.95166	3.61973	3.71902	3.25824	3.6385	3.6196	3.63782	3.55771	2.63154	3.8325	3.55483	3.73305	3.43958	3.58486	3.66323	3.44113	3.75872
ENSG00000117407	ARTN	0.115778	0.363546	1.8564	2.40422	1.82299	1.41709	1.4339	1.50179	1.27186	1.85786	1.47696	1.38734	1.52688	1.48817	1.44817	1.45163	1.3506	1.44493	1.68237	1.60847	1.7573	1.94306	1.955	1.55514	1.59706	1.54758	1.94656	1.81371	1.75978	1.54405	1.22227	1.80762	2.24779	1.6254	1.78362	1.53963	1.78621	1.96004	1.61792	1.64652	1.61724	1.84441	1.27232	1.65255
ENSG00000118972	FGF23	0.269046	0.489302	1.57248	1.80753	1.99329	1.6322	1.94701	1.91413	1.49801	1.51164	1.32324	1.42479	1.21419	1.68778	1.60941	1.6522	3.79304	1.19549	1.20393	2.06462	1.63755	1.95239	1.77033	1.92723	2.55583	1.93913	2.18818	1.85104	1.96571	5.82392	1.11096	1.77503	2.06951	1.9169	2.63448	1.9696	1.97081	2.22273	2.01024	2.74726	1.73274	1.83792	1.48021	1.55619
ENSG00000119681	LTBP2	-0.155568	0.321833	1.88762	2.54016	2.05635	2.42331	1.82722	2.02386	2.1065	2.05181	2.01936	2.11244	2.11869	2.04099	2.50122	2.34115	2.29048	2.26628	1.66128	2.09593	2.07962	2.25255	1.62633	1.77254	1.61136	1.60567	1.91844	2.07713	2.27888	1.53221	2.23518	1.72834	1.74739	1.84084	2.27997	1.59186	2.45725	1.73941	1.93171	2.64314	1.6626	2.38523	2.07072	2.92188
ENSG00000120217	CD274	-0.0392509	0.817268	6.09387	6.46718	5.81536	5.9725	5.97077	5.3014	6.03288	6.10301	5.47898	5.69751	5.59787	5.79939	5.93696	5.63403	6.01327	5.39641	5.46048	5.42366	6.02265	6.2118	5.90937	5.92362	5.46058	5.7546	5.97706	6.24387	6.01423	6.69632	5.27739	5.87553	5.61823	5.56842	5.63212	5.8065	5.96634	5.81475	5.66517	5.5327	5.89466	5.99306	5.58706	6.46061
ENSG00000120659	TNFSF11	0.138789	0.652575	5.38909	5.90138	6.07807	4.82495	4.40777	4.84736	4.99763	4.93006	5.94563	4.4452	4.60554	5.83507	5.2379	4.80318	5.46041	5.48346	5.74375	6.07954	4.93246	6.0609	5.3336	5.92403	6.11419	5.62725	6.27728	5.68245	5.53778	4.65435	3.49112	6.02719	4.77955	4.53901	4.37551	5.29962	5.52368	5.40875	4.62431	5.31553	4.90809	4.92902	5.48794	5.46358
ENSG00000120708	TGFBI	-0.11913	0.614448	8.35526	8.90519	8.84846	8.24417	8.53791	8.6878	8.80038	8.09241	8.00269	8.82303	8.75489	8.21543	8.71519	8.70419	9.0035	7.75207	8.81065	8.34102	8.90495	8.68435	8.49588	8.86498	8.54605	7.73458	8.48547	9.41752	8.83067	8.72585	8.89945	8.5459	8.67625	9.03933	8.17528	7.28234	8.79932	8.26161	8.56627	7.57527	8.71237	8.65373	7.56137	8.08386
ENSG00000121858	TNFSF10	0.127778	0.422108	7.94022	8.19761	7.86072	7.69889	7.9962	7.99386	7.71139	8.05096	7.92653	7.66525	7.61303	7.97921	7.7585	7.85251	8.16572	7.61871	7.87802	8.05936	7.97828	8.41092	8.24897	8.20861	8.15971	7.95981	7.8386	8.35263	8.07879	7.54107	6.60409	8.49079	7.80682	7.8814	8.35882	7.91492	8.20349	8.0562	8.18029	8.05354	8.31512	8.29377	8.05713	8.03923
ENSG00000122223	CD244	-0.107068	0.549425	6.7118	6.71269	6.43645	6.82855	6.46811	5.98212	6.40499	6.4929	6.13099	6.86357	6.1898	6.18955	6.364	6.14449	5.88605	6.41861	5.96641	5.63387	6.4992	6.48186	6.14543	6.30416	6.16664	6.62897	6.75321	6.6271	6.31709	6.73856	5.49397	6.0349	6.15401	6.21843	6.15844	6.2156	6.40982	6.25355	6.1861	6.18875	6.06412	6.05478	6.12827	7.31822
ENSG00000122861	PLAU	0.0522297	0.764937	9.71516	10.2869	9.78359	9.80764	9.83452	9.65824	9.35332	9.65804	9.88308	9.7228	9.84852	9.79926	9.20425	9.46821	9.7638	9.57148	9.85784	9.82409	9.76889	10.0597	9.97177	10.1836	10.1027	9.77418	10.1465	10.4082	9.25221	10.157	8.65075	10.087	9.73951	9.26301	9.33751	10.029	9.77979	9.27043	9.96281	9.7407	9.68689	9.67363	9.49352	10.0347
ENSG00000123561	SERPINA7	0.174747	0.37637	5.11506	4.82225	5.50894	4.96405	5.19512	5.32689	4.97502	4.76912	5.26812	5.62146	5.42515	4.94431	4.8329	5.57928	4.52777	4.88277	5.20939	5.38492	5.61654	5.28321	5.09106	5.12842	5.50257	4.78845	5.61238	5.62488	5.42668	5.53669	6.31683	5.33126	5.7153	4.98298	5.4754	4.10152	5.54519	5.06507	5.05919	5.47987	5.32359	5.27371	4.48569	5.8504
ENSG00000124356	STAMBP	-1.91863	3.88582138317685e-06	7.70274	6.95305	6.81483	7.43271	5.78358	5.84222	6.16568	6.35873	5.91101	6.49665	5.65031	6.01579	6.74756	6.0432	6.59564	4.94642	3.54951	3.69121	4.46735	3.93856	3.96589	4.83242	3.74185	3.67731	3.86772	4.52482	4.45828	3.97306	3.97582	4.3789	4.56455	4.03295	5.04151	3.67656	4.9621	4.02795	4.61811	4.4808	4.91004	4.99418	5.49514	9.12857
ENSG00000124391	IL17C	-0.522235	0.0343924	4.54555	3.88242	4.99484	2.74678	2.85704	3.09466	3.40494	3.27803	2.80561	4.16668	2.9329	4.22143	3.313	3.6185	2.71455	3.5019	2.9764	3.16092	3.51228	2.99117	2.70835	3.88254	3.08251	2.58442	3.47515	3.93739	2.88609	2.86692	1.6562	3.13301	3.06079	3.34634	2.66565	2.88937	2.96236	2.7248	2.7875	3.08478	2.83607	2.97925	2.49789	2.34809
ENSG00000124875	CXCL6	0.107548	0.823926	6.70151	6.68702	7.10106	6.94059	6.02555	5.31953	7.20394	6.39974	5.88812	7.25459	6.345	6.20067	6.35481	6.57353	7.11499	7.37263	6.24653	5.81138	8.61997	6.9495	6.91561	7.91198	6.69975	5.92704	6.41613	6.21612	6.5581	6.46113	5.90221	6.18011	5.54798	8.56867	7.64618	6.0794	6.62163	6.16287	5.9595	4.8256	5.91824	6.26049	5.7479	9.97632
ENSG00000125735	TNFSF14	0.271789	0.404381	5.54038	4.39321	5.64613	5.91605	4.36549	4.86182	4.88451	4.6918	4.07638	4.31695	4.01012	4.51814	4.52428	5.01697	4.85614	4.52983	5.07906	4.9179	4.94052	5.44248	5.40353	5.13991	4.66417	4.40734	4.82172	5.76648	4.14133	4.41444	4.29	5.81381	3.95901	5.1943	5.98078	5.47309	5.87864	4.11612	4.97334	5.24753	5.08671	5.15938	4.2117	7.19824
ENSG00000128342	LIF	0.187271	0.178947	0.11852	0.10021	0.31198	0.07916	0.3935	0.23928	0.50778	0.30164	0.44647	-0.06718	0.0775	0.18734	0.17998	0.18305	0.26554	0.28264	0.42057	0.41983	0.319	0.433	0.32095	0.24937	0.07859	0.0768	0.74448	0.39073	0.56977	0.04266	0.15675	0.27927	1.51615	0.14713	0.5621	0.37555	0.65853	0.76174	0.45378	0.29425	0.55924	0.74807	-0.19828	0.37822
ENSG00000131042	LILRB2	0.100464	0.625213	3.68824	3.70805	4.36841	3.65792	3.69486	3.38527	3.87799	3.89439	3.76093	3.73947	3.43789	3.73683	3.71677	3.70088	3.87808	4.01497	4.1483	3.73511	3.87508	4.20143	3.99293	3.49716	3.90309	3.85755	3.90966	4.77605	3.26908	4.32164	3.23316	4.40169	3.94037	3.41261	3.22253	2.87851	3.98041	3.73431	4.26836	3.32319	4.42579	4.46253	3.40965	3.76013
ENSG00000131142	CCL25	-0.194014	0.465948	5.96444	6.3309	5.81239	5.31086	5.93614	5.62812	5.64382	5.21216	5.86941	6.21822	5.45409	5.24257	5.1715	5.59758	6.82427	5.84772	4.92893	5.49183	6.09735	5.37369	4.44965	5.13419	6.4098	5.79197	6.12448	6.54667	6.21823	4.9023	4.74507	5.53705	6.12406	6.01895	5.94806	4.75267	5.69777	5.46617	5.30191	5.23503	5.15474	5.17197	5.59441	5.8866
ENSG00000131471	AOC3	-0.121897	0.364472	3.91093	3.81117	3.90523	4.07585	3.53934	3.76521	3.82661	3.38792	3.76676	3.90395	3.91317	2.96845	3.74991	3.3065	3.85471	3.47628	3.59443	3.5106	3.92659	3.61407	3.30867	3.62567	3.66818	3.45865	3.99593	4.07283	3.53183	3.78698	3.32597	3.57008	3.6265	3.39029	3.60512	2.95867	3.94407	3.2618	3.56671	3.54558	3.67189	3.6325	3.37648	3.89669
ENSG00000132855	ANGPTL3	0.16079	0.401164	5.98727	5.65278	5.94339	5.63358	5.52049	5.4624	5.63677	4.47823	5.85316	5.44364	5.3789	4.83436	5.38127	5.43093	5.72337	5.53102	6.05562	5.54271	6.22071	6.03622	5.85727	5.65792	5.58491	5.11273	5.36962	5.864	5.98711	5.82154	4.82738	5.99451	5.56099	5.66312	5.88137	4.97011	5.84182	5.38705	5.64699	5.58997	6.15888	6.08153	5.15137	5.19382
ENSG00000133742	CA1	-0.872216	0.015173	7.13071	7.05668	7.25091	8.83741	7.39912	5.84464	6.79108	6.44242	7.02636	8.14357	7.20581	7.84266	7.57205	6.14054	6.87266	7.35946	5.59684	5.17582	6.67735	5.93995	6.11135	7.08216	6.3515	5.09071	5.21676	6.93207	6.39109	6.25731	6.96791	6.45084	5.98153	6.51704	7.52044	4.51729	7.23293	5.37966	5.90948	5.32015	6.56835	6.74806	6.60505	8.15099
ENSG00000133800	LYVE1	-0.0270091	0.886799	6.44896	6.24781	6.67145	6.52338	6.25649	5.96653	6.63247	6.74078	5.9518	6.53305	6.34447	6.44167	6.06878	6.22854	6.01734	6.36439	6.7267	6.14672	6.02225	6.9209	6.97115	6.2438	6.07769	6.59447	7.0507	6.52161	6.14657	6.24827	6.14184	6.33589	6.17178	5.69166	6.2214	5.32056	6.24582	6.70569	6.51257	6.07345	6.34573	6.42822	6.11869	6.05457
ENSG00000134121	CHL1	-0.185109	0.327733	3.85032	3.95224	3.79035	3.36727	3.43325	3.48932	3.46662	3.54342	4.18165	4.57965	4.04709	3.34035	3.83752	3.5132	3.76141	3.87125	4.59187	3.10111	3.54188	3.64963	3.29524	3.44235	4.16128	3.67046	3.62048	3.62834	3.65955	3.87188	3.26523	3.35631	3.02793	3.67329	3.34378	2.57625	4.09358	4.01129	3.53586	3.31662	3.48377	3.29714	3.07194	3.92034
ENSG00000134259	NGF	-0.0673241	0.496904	0.79867	0.74921	0.73809	0.76216	0.73987	1.69958	0.7494	0.76609	0.59557	0.63937	0.6536	0.68308	0.69979	0.76235	0.62186	0.76892	0.82676	0.82941	0.66799	0.82661	0.82892	0.76664	0.7947	0.70149	0.78968	0.71389	0.66396	0.69879	0.7209	0.74311	0.69322	0.74874	0.61649	0.67093	0.6485	0.6929	0.44967	0.48275	0.75408	0.73822	0.61471	0.71591
ENSG00000134389	CFHR5	0.294339	0.198174	7.64506	7.64663	7.88983	6.66816	7.80449	7.38009	8.21871	7.71749	7.26049	8.50669	7.86308	7.30945	7.96792	7.56453	7.81285	7.9945	8.51187	8.19091	7.71522	8.1921	8.24381	7.43494	8.63398	8.02146	8.47473	8.53091	7.30725	7.89859	7.60048	8.14318	8.71666	8.35307	7.61426	6.65038	8.66038	8.04698	7.9632	7.4013	8.06349	8.0579	7.22608	7.75936
ENSG00000134470	IL15RA	0.0541098	0.690717	1.36546	1.7844	1.46317	1.14684	1.69282	1.21013	1.3171	1.61234	1.51487	1.28525	1.47228	1.38972	1.40123	1.45018	1.49128	1.30026	1.35403	1.24971	1.07957	1.73784	1.48739	1.48818	1.66705	1.39713	1.50625	2.00523	1.65068	1.58827	0.48608	1.85319	1.56515	1.28023	1.64298	1.53537	1.59016	1.71592	1.49312	1.39116	1.75804	1.6934	1.15001	1.66929
ENSG00000136244	IL6	1.17443	1.72956966522683e-05	2.28265	1.57862	2.27206	1.75145	1.68341	2.05987	2.06721	1.81795	2.06826	2.29044	1.76295	1.96044	1.80488	2.85104	2.29843	3.28692	3.76973	4.04795	2.93691	2.93639	3.02716	2.70465	2.94969	3.15772	3.01906	4.30839	2.68606	2.87978	2.65652	3.51163	3.02868	3.04285	5.71519	3.73478	2.75125	3.25642	4.1317	3.42892	2.77024	2.8191	2.01137	2.12991
ENSG00000136634	IL10	0.140376	0.566038	3.49269	3.39808	3.87268	3.3471	3.3445	3.50434	3.17068	2.99393	2.94661	3.54419	3.38864	4.69732	3.33319	3.32218	3.49554	3.34764	3.24708	3.83951	3.7809	3.76491	3.47396	3.19818	3.36018	3.7066	3.52447	4.15356	4.14435	3.67621	2.54806	3.99135	3.6532	2.75091	5.21141	3.55693	3.76421	3.83234	2.88459	3.41473	3.58731	3.72881	3.66553	3.31623
ENSG00000137033	IL33	0.180115	0.0486217	0.73574	0.69277	0.7055	0.72447	0.50004	0.61391	0.50068	0.83233	0.71667	0.68614	0.68199	0.58153	0.7206	0.23769	0.43387	0.77541	0.77708	0.7679	0.6828	0.40717	0.91188	0.86483	0.71882	0.67124	0.80996	1.1155	0.85677	0.39462	0.47131	0.82914	0.70632	0.74696	0.86911	0.94053	0.81166	0.67649	0.74673	0.86492	1.33165	1.07003	0.97828	0.92106
ENSG00000137509	PRCP	0.055524	0.676672	1.08466	1.36919	1.15961	0.88267	1.41842	1.09048	1.12602	1.05249	1.10156	1.32334	1.06519	1.12395	1.53367	1.01123	1.14436	0.76291	1.37748	1.06111	1.50814	1.24002	1.22021	1.34149	1.43006	0.75307	1.20638	1.83856	1.25133	1.15619	0.88581	1.26363	0.94764	1.44533	1.46151	0.65033	1.5024	1.13874	1.13003	1.10826	1.42442	1.42081	0.94706	1.50254
ENSG00000138675	FGF5	-0.0567758	0.570396	1.34637	1.50551	1.52997	1.54419	1.4839	1.30315	1.26273	1.18601	1.35453	1.23271	1.3647	1.09295	1.09909	1.10747	1.41814	1.34589	1.285	1.43623	1.49196	1.32838	1.19205	1.3771	1.41865	1.34278	1.21596	1.11072	1.13929	1.21991	0.55707	1.29674	1.37035	1.28796	1.29096	1.49178	1.42724	1.26094	1.11672	1.23067	1.31545	1.29667	1.10741	1.20973
ENSG00000138755	CXCL9	0.362795	0.234947	7.27571	5.81309	7.01185	6.78051	6.05561	6.26115	6.03983	5.5181	5.79802	6.67121	6.05286	6.99815	6.36234	6.39791	6.96797	7.01425	6.08745	6.46284	6.29437	7.39877	7.411	7.22198	6.91237	6.3638	6.98231	6.65999	6.36675	7.14929	5.49282	6.20525	6.70142	5.57148	6.61018	6.47032	7.14975	7.94316	8.90318	7.38668	6.3565	6.31851	6.49286	6.67594
ENSG00000142168	SOD1	-0.781756	4.84081407245293e-05	1.47011	1.75963	1.20939	1.99404	0.80869	0.42958	0.95252	0.58074	0.73472	1.4148	0.61717	1.12168	1.35271	0.51255	0.99563	0.86039	-0.18427	-0.29333	0.45867	0.06201	0.06703	0.54682	-0.04085	-0.17664	0.03377	0.44804	0.1686	0.00248	0.32539	0.53073	-0.05659	0.29157	0.88884	-0.38314	0.77564	-0.14858	0.25582	-0.0635	0.65466	0.65442	0.49644	1.4353
ENSG00000142677	IL22RA1	0.450414	0.37637	2.83071	2.62713	5.09488	1.81488	1.98066	2.15037	1.86669	2.12438	1.61199	2.31904	1.79863	1.58527	2.10116	1.80798	1.64999	2.84257	2.48102	2.1489	2.12123	3.04314	3.1354	2.08796	2.14446	1.49347	2.99964	2.37054	2.38355	2.11238	1.93833	2.82719	2.27548	2.49362	3.34432	1.66401	7.62221	3.72518	2.49866	1.5963	3.22846	3.05168	1.82702	2.75923
ENSG00000143226	FCGR2A	0.0524098	0.886799	2.91774	3.32496	3.38949	3.89745	3.68625	2.39999	3.80516	3.04216	2.55839	3.45908	3.98625	3.73247	2.53705	3.63597	3.89546	3.77982	4.01375	3.80121	2.82658	1.93691	0.9919	3.50705	3.83961	3.64595	3.14479	4.57275	3.4387	3.41083	3.13464	3.66975	3.38811	2.70018	2.59149	3.18993	4.08831	3.79389	4.22301	2.86625	3.59768	3.66687	4.34831	3.72896
ENSG00000145623	OSMR	0.0876701	0.321833	0.37215	0.33806	0.34234	-0.09603	0.23751	0.10099	0.17081	0.0517	0.27734	0.22588	0.13242	0.35515	0.20984	0.10524	0.28911	0.40435	0.58389	0.33516	0.37524	0.42991	0.26604	0.10593	0.21562	0.11561	0.30971	0.46722	0.43576	0.60871	-0.03495	0.33611	0.22103	0.01402	0.2586	-0.03842	0.29293	0.43158	0.42422	0.25415	0.41616	0.43433	0.10079	0.20591
ENSG00000145730	PAM	-0.0111115	0.90955	1.50822	1.7316	1.28191	1.47619	1.58943	1.38841	1.49375	1.41706	1.43856	1.79608	1.44245	1.4274	1.52182	1.52627	1.5946	1.36166	1.73774	1.54264	1.651	1.43587	1.32317	1.5675	1.65105	1.21782	1.42893	1.65698	1.74317	1.74864	1.36789	1.36506	1.59408	1.74501	1.41643	0.98773	1.82666	1.49352	1.55548	1.13301	1.41501	1.45249	1.18402	1.83818
ENSG00000145777	TSLP	0.272737	0.234947	1.90171	2.1364	2.45669	2.20112	2.53354	2.28271	2.92821	2.16272	2.21945	2.51241	2.34236	2.32912	2.08858	2.14015	2.7342	2.33435	2.53006	2.17923	2.05158	2.38451	2.71174	2.15705	2.2031	2.20062	2.71628	2.87091	2.51762	2.68663	1.9659	2.5783	2.71364	2.52047	2.56526	2.63254	2.73009	2.63025	2.09487	2.44492	4.38247	4.45825	2.54392	2.50421
ENSG00000145850	TIMD4	0.303002	0.228218	3.8581	4.50005	4.91233	3.9916	3.89743	4.01142	4.39039	4.67172	4.45252	4.16434	4.29297	4.25078	3.6735	4.73586	4.37559	4.12956	5.52725	4.73633	3.75059	5.36363	5.29625	3.89474	4.28295	5.10933	5.20071	5.56242	3.93858	4.92034	4.63959	5.18699	4.88429	4.36073	3.85295	3.53127	4.60999	4.35897	5.17768	4.32162	4.65553	4.61545	4.01383	3.78096
ENSG00000146070	PLA2G7	-0.24399	0.198174	2.05289	2.24696	3.10484	2.85347	3.11754	2.66778	2.65375	2.51612	3.33352	1.9219	2.18918	3.36998	3.10128	2.36794	2.64442	2.55691	3.01477	1.96453	2.34487	2.76671	2.17604	2.54844	2.76813	1.99144	2.28531	2.80283	2.37629	1.67118	2.40636	2.15271	2.39176	2.30533	2.51512	1.79	2.85773	2.17689	2.66269	2.53021	2.56385	2.63973	2.38347	3.0238
ENSG00000146674	IGFBP3	-0.288691	0.0871023	4.57078	4.4995	4.8994	4.6564	3.7601	4.36253	4.32845	4.18225	4.11787	4.35524	4.37009	4.09002	4.13462	4.7585	3.52929	4.04034	4.52082	4.31954	4.08102	4.36454	4.23052	4.37372	4.18597	3.51842	4.48589	3.51522	4.07918	3.80034	3.60202	4.03664	4.04591	3.95065	4.32757	2.77912	4.38811	3.89412	3.93443	4.01847	4.02076	3.99097	4.05579	3.95233
ENSG00000148346	LCN2	0.214738	0.176456	0.36356	-0.02328	0.54815	0.57284	0.10052	0.19295	0.73807	0.55928	-0.20068	0.55125	0.24154	0.04267	0.58936	0.15065	0.12774	0.40065	0.16028	0.08117	0.26752	0.72111	0.48447	0.86902	0.83323	0.5821	0.82086	0.57525	0.50543	0.58789	0.12209	0.87695	0.39746	0.61831	1.16537	-0.37606	0.41522	0.14834	0.85407	0.52059	0.62629	0.65188	0.1648	0.92195
ENSG00000148400	NOTCH1	-0.0944863	0.38422	3.21752	3.40277	3.52045	3.37126	3.19997	3.38156	3.4558	3.08279	3.13348	3.41921	3.49973	3.3162	3.27928	3.20408	3.273	3.193	3.45272	3.07906	3.38597	3.44061	3.17393	3.25929	3.11549	2.98439	3.36981	3.41603	3.36363	3.54895	2.86003	3.34717	3.22566	3.21033	3.43931	2.49988	3.54357	3.07523	3.28531	3.021	3.18418	3.27349	2.92471	3.3389
ENSG00000148965	SAA4	0.693643	0.0100597	4.17359	3.7969	4.38519	4.3726	3.92945	4.35308	4.55884	3.30125	3.31747	3.77595	3.38299	4.69057	3.48417	3.70194	3.9952	3.96889	6.80772	4.45589	5.35607	4.87599	4.9447	4.37845	4.07114	4.45837	4.3428	5.14798	4.63987	5.26645	4.5974	4.52229	5.15637	5.01112	4.72075	3.28935	4.81987	4.09199	5.49447	4.4891	4.07676	3.99775	3.54793	4.79344
ENSG00000149294	NCAM1	-0.441132	0.00142405	3.99271	4.31931	4.26228	3.80188	4.1282	3.82105	4.24133	3.63467	4.33517	4.10627	3.98378	3.91802	4.34473	3.55457	4.15841	3.6196	3.56936	3.42719	3.98042	3.78646	3.50685	3.76166	3.46314	3.17556	3.88722	4.32861	3.54623	3.77548	2.9111	3.86228	3.59033	3.76973	3.79043	2.57344	3.81767	3.50102	3.39392	3.31975	3.63907	3.67079	3.63069	3.87572
ENSG00000150656	CNDP1	0.0665061	0.828839	4.31294	3.9824	3.71927	3.98535	2.97906	3.16669	4.28124	3.03249	3.47367	4.01112	4.39415	3.8945	4.97189	4.28921	2.8218	3.81869	3.64836	3.86265	4.21169	3.82137	3.93832	3.89082	2.91867	3.61921	4.42259	4.00541	4.12362	4.34585	4.36472	4.54198	4.52135	2.8358	3.8553	3.01789	4.18298	3.43422	3.2584	3.6749	5.10598	5.04146	2.97428	3.52756
ENSG00000150782	IL18 ENSG00000150782	-0.153858	0.652575	8.77098	8.74757	9.2636	8.23538	8.46351	8.98068	8.33707	11.7643	8.46145	8.08369	8.41968	8.59784	8.37474	9.03547	10.295	7.97977	8.39695	8.20612	9.6514	9.00972	8.70727	8.94745	8.83192	9.14968	8.43273	9.31389	8.52282	8.84699	7.74602	9.37507	8.26132	8.46368	8.80027	8.38213	9.02645	8.83364	9.09519	8.40022	9.36518	9.29871	8.62127	9.0758
ENSG00000151882	CCL28	-0.301002	0.0845044	3.81759	3.10437	3.46635	3.21419	2.84689	3.134	2.91977	2.40973	2.53626	2.85127	2.55477	2.69946	2.70558	2.54596	3.60547	3.39442	2.17583	3.08764	3.35795	2.62627	2.67252	2.50544	2.51382	2.50269	2.82957	2.96871	3.12483	2.72341	1.8595	2.45927	2.24266	2.64542	2.58195	2.3601	2.57697	2.96902	2.91157	2.41058	2.70742	2.63377	2.40592	2.56669
ENSG00000152583	SPARCL1	-0.227824	0.209641	3.20418	2.99182	3.48027	3.08247	3.32826	3.27178	3.13386	2.41488	3.15172	3.08185	3.06835	2.87463	2.80932	2.78157	3.3795	2.81477	3.44569	2.55608	3.429	3.21749	3.14618	3.39073	2.94265	3.21265	3.01782	3.32419	2.82432	2.41484	1.88288	2.92889	2.88942	2.55451	2.83412	1.97621	3.15368	2.10366	3.02238	2.49822	2.82547	2.89	2.44694	3.00398
ENSG00000153563	CD8A ENSG00000153563	0.357193	0.178947	10.0845	9.58042	9.33143	9.63355	10.7332	9.55255	10.3827	9.76154	8.75531	9.9866	8.71733	9.64807	9.48276	10.6261	9.5672	10.8635	9.99446	10.2406	11.1977	10.2237	9.56056	10.2643	10.2554	9.07437	10.3247	8.97396	9.9622	11.0396	9.95495	9.85913	10.2499	9.64076	9.61373	10.2255	10.7629	10.1356	10.2867	9.62537	9.80598	9.81969	9.77922	10.4276
ENSG00000157404	KIT	-0.292834	0.0301345	4.89385	4.79499	4.69818	4.66135	4.67881	4.58566	4.79692	4.51282	5.03683	4.62377	4.91016	4.89923	4.75308	4.58716	4.55325	4.09363	5.09835	4.31233	4.75719	4.42487	4.37639	4.90926	4.61942	4.40727	4.43176	4.41674	4.7785	4.43125	3.90429	4.50624	4.42319	4.43786	4.47436	3.38042	4.63449	4.05269	4.58524	4.13875	4.34896	4.36867	4.54882	5.00745
ENSG00000160339	FCN2	0.301397	0.243688	6.28007	5.80271	6.457	5.48595	6.08851	5.42387	6.52245	6.71726	6.04471	5.55467	5.69265	5.66655	6.70417	5.90409	5.36953	5.08196	5.95899	6.20715	6.49567	6.89016	6.59737	6.74663	6.74396	5.90249	6.33737	6.39115	5.61724	5.45965	6.503	7.12941	5.1399	6.77615	5.64912	5.55201	7.14739	6.70832	5.99097	5.94592	6.67693	6.69064	6.108	7.17571
ENSG00000162344	FGF19	-0.1367	0.770184	9.07729	8.68271	10.4489	9.60112	8.77428	8.92225	7.83797	8.86161	8.44655	10.1445	8.24213	7.51112	7.21886	7.0265	7.86146	8.35941	8.72508	7.24866	8.87003	7.84965	6.42958	7.74353	10.723	8.31172	9.75143	8.85772	9.52583	9.55914	8.91215	8.42306	7.42749	9.47425	7.79672	8.37951	7.78829	8.75776	7.76621	7.97184	7.79415	7.78588	8.40164	9.25843
ENSG00000162692	VCAM1	0.0249897	0.886799	4.87498	5.15043	4.88886	4.99429	4.61175	4.90674	5.35071	4.84803	4.79805	5.07147	4.68257	4.91785	4.99452	4.70648	4.58783	4.73345	4.94373	4.56672	5.374	5.33111	5.24958	5.05893	4.85873	4.56235	5.40669	5.17283	4.95702	5.42608	4.25641	5.00172	4.74432	4.76012	5.0439	3.91746	5.18494	4.71928	4.97978	4.50152	5.26935	5.22981	4.69452	4.82258
ENSG00000162747	FCGR3B	0.571315	0.00953653	3.74228	4.07545	4.12287	3.50134	3.2039	3.16068	4.12269	3.21276	2.39848	4.27578	3.59841	3.69497	3.93286	3.71942	3.48142	4.69253	4.7481	3.70328	3.81846	4.67442	4.57249	4.60249	3.95798	3.78124	4.50458	5.15241	3.62666	5.02702	3.36212	4.22795	4.34906	3.78782	4.39731	3.9384	3.81215	4.27392	5.02915	3.40089	4.08157	4.06782	3.70016	3.77349
ENSG00000162891	IL20	0.0161618	0.886799	1.10667	0.85673	1.09533	0.98785	0.83	0.79646	0.78934	0.78927	0.68804	0.79283	0.6858	0.87487	0.94901	0.69263	0.98376	0.77871	1.09871	0.79602	0.68938	0.95397	0.55954	0.76714	0.72423	0.61793	0.90428	1.15157	0.89	0.94712	0.59273	0.93736	1.37462	0.75247	0.89337	0.84651	0.63882	0.75723	0.73246	1.25698	1.11691	1.17493	0.72805	1.00879
ENSG00000162892	IL24	0.299462	0.0531203	1.44872	1.43348	1.54693	1.42986	1.63568	1.67683	1.63568	1.40013	1.10725	1.28421	1.81416	1.54295	1.72866	0.49741	1.48287	1.4543	1.57458	1.6961	1.67609	2.17519	2.20102	1.63568	1.87941	0.83953	1.41853	2.05822	1.66534	1.79168	2.44151	1.77893	1.90055	1.49975	1.63568	1.86932	1.42996	1.52703	1.69412	2.33809	1.4323	1.63812	1.45172	2.3794
ENSG00000163221	S100A12	-0.20479	0.582825	3.37248	2.94596	3.61608	5.08055	3.13972	3.36314	2.74656	5.75375	2.68958	2.67214	2.60334	3.99682	2.70624	3.14878	2.70416	3.42847	2.9726	3.47125	2.32143	2.97863	2.83833	3.89509	3.43034	2.74247	3.40125	3.29601	4.4243	2.54677	2.25721	3.06641	3.13705	2.22234	3.73525	3.00826	3.46198	2.48137	3.09906	2.57273	4.13247	4.22316	2.67931	3.61787
ENSG00000163235	TGFA ENSG00000163235	0.163223	0.234947	2.71721	2.70069	3.03516	2.98565	2.97092	2.93664	3.02891	2.70814	2.37007	2.82469	2.67731	2.70469	2.66422	2.89728	3.09778	2.77956	2.79074	3.01358	2.63786	3.11307	2.84603	3.06253	2.9378	2.92771	3.0118	2.90196	3.03716	2.68766	2.24194	3.85871	2.7994	3.3331	3.74464	3.06412	3.06147	3.02781	2.91467	3.30654	2.97483	2.96266	2.61889	2.92563
ENSG00000163735	CXCL5	-0.248699	0.754331	9.77828	11.2079	10.7839	11.2276	10.5431	10.6871	11.6258	9.15821	9.68967	11.4806	9.37403	10.4068	10.3712	11.7632	10.7315	11.2755	12.3253	9.32003	12.838	12.0575	12.4632	11.9377	11.7904	11.5077	11.0191	11.0295	9.73402	9.39777	11.9385	9.35069	9.94988	12.4455	9.91945	9.40569	8.42264	7.88931	6.07179	6.93694	9.18098	9.29301	8.99098	12.6863
ENSG00000163739	CXCL1	-0.358504	0.503339	8.98065	9.90195	9.74224	10.0056	7.87941	9.02651	8.85516	9.25708	9.44883	8.9349	8.66333	8.80142	9.0865	9.41643	10.1126	8.56231	9.81104	8.31875	10.1489	9.46798	9.64644	10.545	10.0508	9.75859	9.11114	9.62306	8.9978	8.58343	9.42655	8.27878	7.11509	9.53316	10.1592	7.92302	7.36739	6.42209	6.46411	6.69234	8.5261	8.62679	8.55702	11.2061
ENSG00000163814	CDCP1	0.133731	0.582825	3.14246	3.38924	2.7431	2.13463	3.02488	2.64659	3.52713	2.46331	2.48518	3.20708	3.00595	3.42544	2.49517	2.65648	3.6719	2.50544	3.00897	3.17793	3.33041	3.98502	3.9551	2.60825	2.59872	2.78975	3.13983	4.37793	3.25165	2.7293	2.43313	3.23823	2.6837	3.26042	2.8596	2.99387	3.01803	3.1868	3.07504	2.74046	3.30489	3.47561	2.72705	2.38897
ENSG00000164761	TNFRSF11B	0.246835	0.198174	9.74588	10.2098	9.79558	10.2724	10.1386	9.54003	9.40397	9.5978	9.1953	9.62553	9.5605	9.41041	9.67587	9.89361	9.98521	9.47006	10.2541	10.1352	10.2343	9.77568	9.69247	9.18875	9.88549	9.42623	10.1642	10.3704	9.81269	9.79672	11.0954	9.82512	9.78449	9.87218	10.0763	10.4757	10.0212	10.5232	10.1895	10.0581	10.3122	10.3097	9.12573	9.68035
ENSG00000164879	CA3	-0.338485	0.098874	1.76961	1.76131	2.20873	3.06835	1.66927	1.51025	1.67891	1.65665	1.75846	2.41255	2.5575	2.13991	2.86892	1.55364	1.62812	2.42271	1.61039	1.39314	1.855	1.75786	1.37005	1.99451	1.39613	1.45514	1.39211	1.87213	1.62802	1.4063	1.40715	1.43249	1.42657	1.61422	2.04697	1.00641	2.04164	1.39737	1.40721	1.51035	1.48905	1.62794	2.78795	2.54801
ENSG00000165471	MBL2	-0.64915	0.243688	11.2378	10.0506	10.6899	8.61665	8.87734	11.1306	10.0282	9.95761	10.2016	10.8105	10.2377	9.96866	10.642	10.6083	9.19694	9.84351	6.745	8.69529	10.6525	10.1116	9.69321	8.66613	10.8601	10.1603	9.68656	11.7467	6.76447	9.75558	8.22939	11.3509	7.51547	11.2446	9.63945	7.71343	9.89378	9.72514	8.68294	8.56096	11.3059	11.2938	8.81052	9.1834
ENSG00000166278	C2	0.152118	0.327733	6.42804	6.12612	6.3584	5.90439	6.2993	6.11553	6.53416	5.90293	6.2209	6.49795	6.35154	6.28025	6.54628	6.18691	6.09669	6.46218	7.00621	6.47143	6.2648	6.28228	6.07487	6.13684	6.3663	6.10929	6.83103	6.7041	6.79833	6.4401	6.59717	6.55444	6.41361	6.63172	6.57602	5.30535	6.6713	6.53989	6.68197	5.75878	6.61812	6.59898	5.90635	6.23463
ENSG00000166670	MMP10	-0.221242	0.404381	9.66657	10.1623	9.46396	9.32361	9.48871	9.71078	9.11463	8.39989	9.41171	9.46466	9.54137	9.36394	9.17469	9.39672	9.42607	8.28731	8.64863	10.6369	8.2819	8.8831	8.41903	9.5996	9.41408	9.45089	9.5781	9.05792	9.73583	8.83785	8.69843	8.96391	9.94563	10.1426	8.42865	8.7549	8.91449	9.44743	10.292	8.94078	9.01769	9.01018	9.16521	9.47077
ENSG00000167434	CA4	0.00829474	0.932366	1.62614	2.12955	2.29095	1.91003	2.00296	1.70901	1.82061	1.70918	1.82074	2.08167	2.20412	1.63412	2.18781	1.58564	2.05351	1.79865	1.93348	1.93592	1.68133	1.79802	1.60233	1.93031	1.92694	1.94804	1.81804	2.16746	2.1547	2.21041	1.71486	2.29479	2.10133	1.80654	2.40495	1.42027	2.19491	1.58957	1.92925	1.90735	2.10613	2.09317	1.75698	1.7771
ENSG00000167779	IGFBP6	-0.152231	0.321833	5.41098	5.87439	6.1161	5.45752	6.06622	5.60872	5.95493	5.6481	5.63129	5.95726	5.73122	5.51868	5.84922	5.49052	6.01104	5.4967	5.89095	5.49625	5.7201	5.72082	5.34339	5.8217	5.71843	5.65035	5.62863	5.91297	6.10037	5.5736	5.06539	5.94143	5.49428	6.13479	5.68404	4.50067	5.93823	5.45404	5.7346	5.11135	5.5051	5.60179	5.34076	5.69617
ENSG00000168140	VASN	-0.0430589	0.734916	2.05723	2.27127	2.29085	1.85938	2.31382	1.97941	1.83359	1.87823	2.2832	2.30701	2.36598	1.79213	2.01975	2.04516	2.21209	2.02663	2.41389	1.91976	2.00711	2.23932	2.05363	2.20204	1.80253	1.99104	2.01747	1.96421	2.35994	2.12884	1.67385	2.14413	2.01606	2.06898	2.02334	1.28933	2.31512	1.96391	2.17605	1.68554	2.34433	2.34913	2.01444	2.36317
ENSG00000168477	TNXB	-0.137716	0.204096	1.82614	1.67941	1.80731	1.8415	1.59029	1.84344	1.77768	1.7472	1.65006	1.73663	2.03144	1.74274	1.65335	1.3585	1.64892	1.63864	1.99427	1.37544	2.11873	1.50257	1.32067	1.50893	1.38681	1.55772	1.73406	2.0387	1.66252	1.9431	1.42913	1.48419	1.55496	1.54833	1.53792	1.10335	1.78298	1.45206	1.64163	1.51799	1.49855	1.38864	1.40565	1.83643
ENSG00000168621	GDNF	-0.0902885	0.625213	1.65904	2.08526	1.98011	2.14922	1.9118	2.86201	2.31082	1.72377	1.4607	1.64586	2.01443	1.71456	1.57754	1.47304	2.19009	1.40391	1.72081	1.70047	1.7594	2.18707	1.4503	1.72998	1.9122	1.30929	1.80115	2.59173	1.98069	1.83977	1.25656	2.10196	1.57866	1.80924	1.81231	2.14982	2.20962	2.00126	1.86595	1.62451	2.44729	2.2559	1.41866	1.40855
ENSG00000168685	IL7R	-0.0793196	0.64974	1.80084	2.00646	1.4904	0.9471	1.80172	1.47594	1.77819	1.35277	1.52274	1.80586	1.72103	1.92677	1.73014	1.83584	1.50275	1.0821	1.67084	0.70503	1.83915	1.53023	1.17381	2.00235	1.20655	1.83342	2.40968	2.26605	1.72046	1.54953	1.65387	1.29504	1.75053	1.51837	1.47377	1.44089	1.47704	1.80018	1.98412	1.35413	1.37014	1.48565	1.19637	1.52646
ENSG00000169194	IL13 ENSG00000169194	0.101688	0.759019	1.5297	1.17478	0.99815	1.03667	1.09383	2.43934	1.54786	0.77823	1.30783	0.90325	2.77717	1.16072	2.32776	1.18278	1.05642	1.47688	1.62149	1.27473	1.32109	1.51048	1.3718	1.20968	1.30649	1.0366	1.19294	1.59538	1.47467	0.98978	0.94072	1.30397	1.55103	2.73583	1.54354	1.40214	1.89286	1.31734	1.21979	1.41664	1.30576	1.61702	0.96625	4.51675
ENSG00000169245	CXCL10 ENSG00000169245	1.03421	0.0030737	7.51416	6.49183	8.03538	8.22905	6.32121	6.7108	6.25388	6.51311	5.63681	6.26461	5.6125	7.30588	6.07326	6.37003	7.53592	8.22558	7.25857	7.0474	6.84422	7.86288	7.77445	7.1634	7.12046	6.06251	7.20242	7.64853	8.43474	7.7355	7.36707	6.92608	8.43838	7.41578	7.77684	8.28439	8.60678	9.82328	9.64274	8.41739	7.29484	7.4525	7.6376	8.02255
ENSG00000169248	CXCL11	-0.24256	0.560149	4.94069	3.29097	4.71254	5.08103	3.74689	3.2516	4.04411	4.8944	3.59936	4.65326	3.39652	3.55525	3.74191	3.634	3.98137	3.9138	3.50124	3.03014	3.36504	4.38044	4.63229	3.07121	3.26243	2.77456	3.72147	4.56141	4.01008	3.71139	3.24336	2.74803	2.86556	3.11678	3.65567	4.0464	3.78745	4.10485	4.42877	3.55399	3.18823	3.27263	5.86473	6.58196
ENSG00000169344	UMOD	-0.121306	0.265611	2.1841	2.48619	2.34427	2.26359	2.27104	2.39905	2.15645	1.81378	2.0004	1.94161	2.41344	1.93992	2.55091	1.9979	1.66247	2.31624	2.26876	2.40172	2.07885	2.11179	1.89435	2.16799	2.20674	2.01456	1.90765	2.22954	2.14342	2.18131	2.2541	2.03755	2.0436	1.90577	2.0967	1.70261	2.03964	1.82777	2.03223	1.66571	1.93591	1.7975	1.84072	1.98723
ENSG00000169429	CXCL8	0.113893	0.755058	4.76462	4.45777	5.39597	4.95036	4.33653	4.36588	4.62384	4.15765	4.27868	4.99895	4.54931	4.84927	3.9107	4.04467	5.59643	5.04927	4.20024	4.3609	5.40397	5.12955	5.10218	6.37873	5.05852	4.33854	4.46508	5.82384	4.8302	4.48145	4.27504	4.88867	3.7186	5.9221	5.07312	3.96745	4.10298	4.13759	4.25312	2.95091	5.00232	4.99928	3.57829	6.28831
ENSG00000169896	ITGAM	-0.0433416	0.734916	0.01696	0.04519	0.40423	0.31876	-0.12944	-0.13203	0.06009	-0.17933	-0.21597	-0.29828	0.21508	-0.02231	-0.20024	-0.34095	-0.03968	-0.00081	0.00479	0.21714	0.17361	0.16312	0.06154	0.36985	0.05509	-0.23652	-0.52258	-0.16109	-0.02595	0.40945	-0.44494	-0.18518	0.25455	-0.19625	-0.16843	-0.07611	-0.20009	-0.23399	-0.46262	-0.1706	0.07466	-0.37785	-0.23947	-0.1478
ENSG00000170367	CST5	0.159427	0.530587	6.24736	6.27706	7.12252	6.11955	6.73304	6.33643	6.76011	5.82092	6.78006	7.35333	6.96399	7.22216	7.47771	5.91898	7.72326	6.90422	6.44113	6.62954	6.2895	7.09727	7.0188	7.16552	6.85465	7.87648	6.5714	7.5188	7.16228	6.31694	6.47332	6.7208	6.52262	6.24337	6.94491	6.57885	7.28017	6.67826	7.09705	7.96528	6.73199	6.72837	7.06767	6.96701
ENSG00000171119	NRTN	0.129826	0.475658	1.09449	0.85917	0.89706	0.54091	0.94615	0.66457	0.98106	1.75306	0.56926	0.69948	0.76692	0.80056	0.50478	0.65328	0.44617	0.78486	0.96006	0.94256	0.75571	1.02588	0.93448	0.66732	0.73454	0.72012	0.9125	0.68184	0.88107	0.76137	0.95877	0.89665	1.20529	0.91681	0.71671	1.34907	2.55185	1.04634	0.59564	0.94708	0.7575	1.12116	0.79636	0.80223
ENSG00000172016	REG3A	-0.0652859	0.708313	1.126	0.78247	2.47549	2.09068	1.62425	1.54861	1.32847	0.98402	1.24953	1.33144	1.3147	1.69106	1.42886	1.09582	1.34475	1.65884	2.12647	1.43884	1.82681	1.58718	0.81864	1.41115	1.10261	0.92169	1.44472	1.32678	1.28156	1.14708	1.4021	1.29374	1.4011	1.23036	1.33081	0.93365	1.70361	1.04457	1.43794	1.53684	1.24535	1.271	1.42594	1.43697
ENSG00000172156	CCL11	-0.0692239	0.804205	7.87237	6.67064	7.39544	7.45321	7.10236	6.76567	7.24566	6.11063	6.39098	6.89754	6.51565	6.98969	5.96259	6.59429	8.3525	7.47765	5.95668	7.18705	7.64035	6.89411	6.88061	6.77283	7.03407	6.21484	7.09849	6.91226	7.71289	6.50538	5.82671	6.85912	6.43724	7.36853	6.85268	6.30486	7.22142	6.70579	7.49093	6.46212	7.08688	7.09008	6.56076	7.35122
ENSG00000172724	CCL19	0.782508	0.000566219	8.53866	8.7429	8.72042	8.97158	8.25327	9.94983	8.13314	8.3763	7.83655	8.14326	8.29823	8.3546	8.40925	8.17243	8.62807	8.55269	8.4248	9.19078	9.59881	9.36357	9.03524	8.53803	10.2185	8.41396	8.9818	9.45396	9.67103	9.2713	9.89423	9.33667	8.85477	9.44606	10.3025	9.90166	9.8937	10.1751	9.30416	9.19706	9.07897	9.1551	8.42564	8.99895
ENSG00000173918	C1QTNF1	0.0330608	0.898662	4.91541	5.39447	5.22678	4.86049	4.62944	4.2695	5.10077	4.91011	4.73203	5.03342	4.91411	4.84442	4.92604	4.04761	4.93136	4.41733	5.13859	4.51799	5.42138	5.08296	4.95939	4.90948	5.40931	4.21152	5.41706	5.52903	4.76449	5.11781	4.64681	4.99951	5.114	5.19	5.35341	3.01513	5.32547	4.60653	4.91604	4.66563	4.95902	5.06897	3.94026	5.12025
ENSG00000181374	CCL13	0.44033	0.281165	10.6068	9.67972	11.7424	11.2838	9.67692	9.64935	10.5881	10.5128	8.77563	9.7099	9.62945	10.103	9.67559	10.282	10.8974	11.6687	10.3149	10.3726	11.2145	10.5962	10.4763	9.70908	10.2059	10.3267	10.2889	10.3872	10.8933	9.23057	10.9168	9.85207	10.083	12.0482	10.1667	10.4563	10.4208	12.3301	11.0356	9.98941	10.0338	10.3293	9.81116	13.7941
ENSG00000182871	COL18A1	0.0337175	0.828839	2.91396	2.76736	3.23704	2.83685	3.25095	2.92844	3.20511	3.06254	2.77641	3.45488	3.1515	3.0335	3.34748	2.9797	3.16449	2.89039	3.26641	2.90809	2.88316	3.49719	3.34505	3.10434	3.28176	2.86337	3.02858	3.28146	3.13464	3.3704	2.89978	3.39534	3.37686	3.44064	3.35332	2.14423	3.27503	3.0344	3.45425	2.43774	3.29461	3.30982	2.49669	3.1412
ENSG00000183087	GAS6	0.113219	0.476777	4.64449	4.87053	5.13961	4.5312	4.46824	4.39968	4.80193	4.53169	4.56997	4.81885	5.00118	4.42156	4.59211	4.63948	4.3054	4.19242	5.18535	4.93461	4.93105	5.13988	5.13543	4.83379	4.58655	4.97839	5.03203	5.46399	4.54554	4.94615	4.62787	4.72941	4.531	4.44527	4.63286	4.06586	4.6487	4.79139	4.86288	4.60759	5.02212	5.08556	4.15417	4.4717
ENSG00000184371	CSF1	0.227209	0.00377653	10.4036	10.5029	10.4854	10.4928	10.5565	10.3336	10.3505	10.5076	10.2653	10.3784	10.2816	10.4295	10.3177	10.6318	10.5204	10.7022	10.6867	10.7529	10.5823	10.7649	10.7352	10.4949	10.6663	10.8163	10.7953	10.8089	10.6863	10.7435	10.8779	10.7173	10.3311	10.6118	10.9255	10.7219	10.5918	10.6781	10.72	10.6996	10.6456	10.5982	10.1536	10.2499
ENSG00000185245	GP1BA ENSG00000185245	-0.639012	0.000465783	6.78376	6.29924	6.21904	6.23121	5.63441	5.93823	6.43255	5.63791	6.42621	6.54687	5.57686	5.89802	6.33923	6.17148	5.67452	5.73408	5.38661	4.90763	5.25941	5.25055	4.83756	5.48611	5.41088	5.70767	5.68066	5.76228	6.04537	5.97544	5.25926	5.56445	5.77099	5.23741	6.00352	3.94673	5.80095	5.04845	5.69464	5.33907	5.50913	5.62424	5.835	5.92576
ENSG00000185339	TCN2	-0.105681	0.473125	4.40677	4.73089	4.54055	4.46896	4.27505	4.30793	4.97751	4.27046	4.60811	4.85185	4.48395	4.34579	4.65626	4.58926	4.68317	4.02702	4.84008	4.57688	4.49904	4.66139	4.51068	4.49416	4.4508	4.01957	4.53297	4.52185	4.53457	4.70249	4.493	4.57973	4.78054	4.647	4.02849	3.62409	4.3447	4.28862	4.83109	3.8977	4.77022	4.71048	4.18262	4.35055
ENSG00000185652	NTF3	0.106957	0.489302	2.64641	2.65753	2.56119	2.16856	2.11013	1.79622	2.31983	1.93506	2.12426	2.28377	2.02715	2.39949	1.84272	1.72778	2.83745	2.14417	2.28311	2.662	2.2369	2.79811	2.56597	2.40448	2.24782	1.92192	2.48934	2.51683	2.63099	2.17031	2.03794	2.66572	2.10355	2.36893	2.39817	1.93919	2.49438	2.27703	2.34339	2.41561	2.24604	2.28875	1.66594	2.75884
ENSG00000187840	EIF4EBP1	-1.6624	0.000423462	9.41703	9.39794	9.34547	11.1223	8.86684	7.61099	8.31738	7.96363	8.23708	9.48959	8.65185	8.75975	9.89493	7.13663	9.36951	9.08462	6.64899	5.29644	7.6372	7.23769	6.88515	8.32143	6.88265	6.86343	7.04795	8.37463	6.98945	6.15777	5.60772	8.00269	7.26615	6.65536	7.21856	6.34743	8.25381	4.94126	6.77878	6.96235	7.93585	7.96325	7.55263	10.6478
ENSG00000187957	DNER	-0.28184	0.0250236	9.14337	9.78304	9.48314	9.38562	9.52303	9.28427	9.78123	8.73885	9.70985	9.52503	9.59385	9.63474	9.32842	9.39203	9.62974	9.21857	9.34679	9.18462	9.38337	9.09694	8.73192	9.58725	9.21472	8.99913	9.36469	9.5719	8.92926	9.14039	8.79896	9.11064	8.92349	9.28309	9.62279	9.42747	9.74684	9.24111	8.87995	8.98178	8.88162	8.8783	9.04237	9.28755
ENSG00000188404	SELL	0.0710473	0.686891	8.55574	8.77337	8.39364	8.21534	7.81953	8.45386	8.49475	8.22527	8.03479	8.2097	8.2941	8.61829	8.6832	8.1868	8.07691	8.76764	8.83489	8.0507	8.56865	8.80294	8.61549	8.8935	8.62114	8.19704	8.5654	8.55156	8.02097	8.83517	7.75507	8.44833	8.16722	8.26525	8.36695	7.39626	8.90158	8.28878	8.66108	8.23857	8.35308	8.32448	8.00443	8.48563
ENSG00000188488	SERPINA5	0.310154	0.183041	7.88521	7.89204	8.44236	7.81324	7.98739	7.71856	9.03725	8.88802	7.97807	8.26165	7.55007	8.85762	8.54047	8.70687	7.83098	8.35989	7.90959	8.43977	8.25626	8.44141	8.47805	8.40851	8.60113	7.22613	8.78947	8.15911	9.20333	8.67608	8.93422	8.39131	8.97258	9.50356	8.54766	7.56638	9.21343	8.785	8.72888	8.23025	8.51284	8.74265	8.56273	8.83559
ENSG00000196502	SULT1A1	-2.12199	6.22010009480748e-06	4.87113	4.50459	4.72842	5.28132	3.42189	4.12975	4.31568	5.28252	3.52795	4.75333	3.40448	5.36772	4.33402	5.59287	5.01058	1.13857	1.54082	1.32782	1.852	1.68051	1.39502	3.56108	1.46762	1.53749	1.43344	2.34774	2.45628	1.49359	1.17687	1.99962	2.37144	2.64154	3.82889	2.1866	3.26332	2.4639	3.72248	2.69088	2.45376	2.61158	5.31512	6.09549
ENSG00000196576	PLXNB2	0.0857076	0.442894	1.69783	1.80054	1.87875	1.66286	1.55986	1.53045	1.7647	1.38861	1.75619	1.82783	1.69564	1.52712	1.97106	1.65796	1.50317	1.58974	2.1056	1.86699	2.10033	1.82652	1.61859	1.94608	1.59504	1.5022	1.80358	2.05628	1.74222	2.13509	1.77068	1.86635	1.77708	1.64653	2.00432	1.22559	1.92831	1.54728	1.76174	1.4311	1.82007	1.80653	1.45557	1.78532
ENSG00000196611	MMP1	-0.0849199	0.861429	15.7542	13.9899	15.2268	12.5678	11.9298	12.5969	13.5772	12.0131	13.2586	14.7349	12.4267	13.9983	13.3169	13.2833	13.7715	13.6621	13.2222	12.8291	13.8299	14.0246	13.396	13.8577	14.3078	15.1823	14.416	13.2559	12.4366	12.4108	13.1374	12.757	13.0859	14.3215	14.4844	13.5976	12.0407	13.1207	12.1942	13.1037	12.7709	12.7894	13.6439	14.2318
ENSG00000196839	ADA	-0.348516	0.0343924	5.70646	6.17841	5.58364	6.21671	5.84082	5.45704	5.68078	6.06129	5.76854	5.89747	6.1095	5.95963	5.62895	6.15641	6.27153	5.55632	6.01508	5.56048	5.62114	5.91955	5.69588	5.69712	5.16513	5.48678	5.29085	6.23936	5.16627	5.32948	4.84087	5.48153	5.2115	5.25579	5.89854	5.36868	5.90595	5.50815	5.07544	5.51443	5.3472	5.33405	5.49955	6.93587
ENSG00000197614	MFAP5	-0.0452633	0.777979	1.42906	1.25448	2.13485	1.77243	1.78093	1.54638	1.54561	0.97456	1.13365	1.60995	1.65652	1.25226	1.67388	1.41667	1.99437	1.52186	2.24956	1.40962	1.72123	1.79054	1.47928	1.69743	1.55453	1.13441	1.89822	1.885	1.81076	1.02996	1.39308	1.34219	1.50172	1.89565	1.44998	1.04551	1.80344	1.28785	1.48794	1.24606	1.20908	1.2834	1.13253	1.23314
ENSG00000197635	DPP4	-0.257049	0.198174	5.01494	5.69326	4.90078	4.60324	5.11342	4.74204	4.92228	4.84131	5.29532	5.09575	5.57167	5.00899	4.94188	4.57242	5.29554	4.65738	5.08832	4.65133	5.10778	5.38409	5.34431	5.09639	4.48479	4.3049	3.68667	5.61246	4.45597	4.76208	4.52499	4.75411	5.0747	4.58182	5.03343	3.71058	5.08397	4.64701	4.84355	4.64989	4.82495	4.83988	4.57668	5.38076
ENSG00000198848	CES1	0.153132	0.582825	2.69952	2.13922	2.65989	1.75959	1.77002	2.90838	1.71705	2.70565	3.26494	1.94885	1.97387	2.31469	1.01146	2.47209	2.28378	2.09345	1.90993	2.06159	2.93675	2.37825	2.60894	1.42538	2.39494	1.92161	2.26799	3.09473	2.81678	1.8908	2.52804	2.90899	1.83124	3.33793	2.11577	1.68103	2.50155	2.58967	2.30191	1.78965	3.15598	3.5073	2.22116	2.3954
ENSG00000204444	APOM	-0.230714	0.201975	6.19353	6.38197	6.69411	6.13017	6.56548	6.54714	6.95395	5.81587	6.70824	6.7249	6.4027	6.17792	6.69227	5.99058	6.67181	6.22272	6.45013	6.0602	6.55038	6.56054	6.34799	6.22544	6.21629	5.78752	6.26902	5.98198	6.6379	6.16959	5.32398	5.98042	6.21906	6.64586	6.47003	5.29175	6.64451	6.0561	6.04654	5.79451	6.22103	6.0626	6.30618	7.1996
ENSG00000204490	TNF	0.156721	0.327733	2.59274	2.49591	3.11497	2.30611	2.57167	2.64694	2.29014	2.60893	2.20964	2.66944	2.60177	2.66707	2.68229	2.12907	2.8766	2.5951	2.57746	2.61846	3.19585	2.93566	2.81397	2.49145	2.78042	2.34002	2.56612	3.23367	2.38778	2.72266	1.48083	2.94514	3.51446	2.61949	2.53628	2.67372	2.80696	2.78128	2.9306	2.86454	2.91388	2.91531	2.62416	2.60013
ENSG00000206047	DEFA1	-0.0204344	0.917139	0.18886	0.0758	0.90581	2.44026	0.35744	0.92186	0.60683	1.27759	0.20666	0.5621	0.0859	0.25519	0.64506	0.48528	0.37232	0.50795	1.00165	0.20649	0.55045	0.90912	0.53014	1.49105	1.06752	0.41169	0.09036	0.77377	0.3772	0.76243	0.07555	0.50342	0.55963	0.54545	0.63295	-0.1209	1.09079	0.05216	0.99751	0.68149	0.6106	0.74618	0.30105	0.9891
ENSG00000211677	IGLC2	0.287193	0.234947	6.46334	5.86483	6.78608	5.93422	6.40308	6.36367	5.93597	5.85485	5.50954	6.8081	6.05416	5.3352	6.35962	6.27452	6.5451	5.51018	6.73854	6.83862	5.81587	6.56426	6.37983	6.17481	6.98192	6.11016	6.6414	7.02325	6.47049	5.70252	5.753	7.11818	6.64392	7.27258	6.13935	6.06128	6.30731	6.40902	7.4225	6.21239	7.15921	7.13697	5.4325	6.22026
ENSG00000214274	ANG	0.303059	0.33026	4.9779	4.82413	5.69421	4.27843	4.43033	4.96095	5.77853	5.11505	4.37516	6.37853	4.69014	5.10614	5.16374	5.33566	5.67745	5.0955	4.48229	4.781	5.41773	5.89352	5.57593	5.2702	6.06479	4.54507	5.71932	7.13732	5.421	5.85915	6.47438	5.26567	5.62434	5.80619	5.66243	3.81395	6.07739	4.95666	5.12584	4.56774	5.81988	5.78453	4.56647	5.58974
ENSG00000230279	LTA	-0.0210237	0.907955	5.10175	5.6172	5.05755	5.45846	4.79783	5.33177	5.00157	5.36929	4.99307	5.18008	4.99045	5.92	5.01654	5.05522	5.17397	4.70478	4.98211	5.41478	5.71224	5.61683	5.51353	5.29369	5.58032	4.55352	4.92724	5.51677	5.0759	5.96872	4.56396	5.06103	4.97219	5.1656	5.02998	5.27553	5.24731	5.31485	4.29302	5.53961	5.04915	5.02147	5.16547	5.38931
ENSG00000239697	TNFSF12	-0.240203	0.0916832	8.57644	9.32312	8.84001	8.56284	9.02901	8.60473	8.48191	8.10221	8.62964	8.93187	8.20693	8.68533	8.67745	8.26167	8.63349	8.39288	8.53108	8.53364	8.4443	8.54967	8.07376	8.66402	8.44145	8.39615	8.29692	8.54899	8.14605	8.63849	7.56671	8.22795	8.35504	8.32219	8.42658	8.70414	8.64903	8.54287	8.33796	8.63346	7.86634	7.97309	8.41578	9.01996
ENSG00000243646	IL10RB	0.152122	0.183041	6.57242	6.77261	6.63387	6.20244	6.68052	5.98164	6.45488	6.4373	6.393	6.68037	6.48476	6.30399	6.4029	6.51568	6.73413	6.04795	6.34162	6.52363	6.6851	6.96527	6.82018	6.76495	6.43016	6.82198	6.7471	7.09152	6.78001	6.73252	6.33541	6.87336	6.58862	6.61725	6.61986	6.6074	6.66673	6.69773	6.33186	6.74902	6.73562	6.7	6.51106	6.37229
ENSG00000271503	CCL5	-0.598476	0.176456	4.59707	3.74498	4.79441	3.37847	2.5389	2.56303	4.24104	3.52207	3.77963	4.32301	2.60613	2.7168	3.54441	3.36111	3.70097	3.27803	3.22323	2.18715	4.32021	3.45143	3.131	3.25306	4.39089	2.92579	3.70868	3.90115	2.19852	3.88592	4.64433	2.35744	2.9899	4.80438	2.75824	1.4348	3.37475	1.61127	1.12367	1.91143	2.49278	2.54029	1.85167	2.23279
ENSG00000275302	CCL4	0.118152	0.687562	6.03236	6.0317	6.4087	6.13553	6.49854	5.45535	6.09705	6.29226	5.46374	6.03919	5.25229	6.16435	5.38161	5.95644	7.16083	6.20151	6.51126	5.81637	6.31344	6.1893	5.81294	6.39545	6.07417	5.75735	6.17901	6.61826	5.85912	5.63432	4.73151	6.39321	6.38091	5.86926	6.4761	8.12659	6.4001	5.83548	6.05102	5.25442	6.5386	6.53719	5.25588	6.64322
ENSG00000275896	PRSS2	-0.199029	0.257362	2.66208	2.80261	2.85973	2.27882	2.39946	2.56831	2.659	2.00584	3.00372	2.35936	2.62747	2.3642	2.71605	2.90694	3.35569	2.49961	1.83373	2.18726	2.24368	2.38791	2.31875	2.85335	3.25523	2.47629	2.48802	3.08592	2.33294	2.4392	2.57515	2.37745	2.29724	3.21245	2.80131	1.92994	2.15611	1.96522	2.74264	2.02721	2.43386	2.43488	1.77784	2.71772
ENSG00000276114	CCL23	0.418562	0.0343924	9.46205	9.36986	10.465	9.11292	10.1698	9.09191	9.65342	9.81791	9.40039	9.29607	9.95917	9.92968	9.38103	9.55073	9.6341	10.3698	9.38269	9.53779	9.69849	10.0327	9.77974	10.5838	10.1498	9.68383	9.74515	10.1117	10.4576	9.73357	9.68971	10.5024	9.50791	9.86134	10.6905	10.0947	10.4844	10.4639	8.97555	10.7481	10.5786	10.6668	9.48598	10.0139
ENSG00000276409	CCL14	0.473103	0.0163854	5.95335	5.32086	6.13853	4.98586	4.76283	5.18975	5.85972	5.39448	5.05451	5.67698	5.50811	5.31302	5.87332	5.68009	5.91256	6.25943	6.10122	5.73568	6.26475	6.17421	6.03493	5.91784	6.29978	5.96836	5.53192	5.62398	6.09104	6.62087	6.04285	5.81129	6.30494	6.70123	5.99818	5.00845	6.41498	6.61494	6.78854	5.43006	5.47388	5.47242	5.59514	5.21603
ENSG00000277807	LILRB1	0.183009	0.234947	2.14987	2.32577	2.80437	2.28252	2.40131	1.8663	2.66924	2.56281	2.03584	2.49408	2.4145	2.33055	2.1704	2.05952	2.57681	2.44389	2.97091	2.60004	2.82544	2.87886	2.7561	2.19388	2.37124	2.57137	2.90989	3.1516	2.415	2.89597	2.03175	2.66256	2.49474	2.30329	2.23422	1.79852	2.6914	2.74415	2.81479	2.12096	2.55994	2.55977	1.94752	2.25245
ENSG00000278167	CCL18	0.462068	0.228218	4.5305	3.28908	4.76968	2.98384	4.15801	3.60365	5.62918	4.43231	3.54475	5.05794	4.00266	3.31493	4.34609	4.26788	5.3454	3.35804	4.09767	4.73263	4.42241	5.28306	4.60167	4.23966	5.46084	4.73128	5.20914	6.22891	3.95466	5.84668	5.37958	4.56405	5.75349	5.59891	4.04104	4.04146	5.6911	4.56645	4.64929	2.92118	4.90498	4.8388	3.4809	3.77458
ENSG00000278567	CCL3	0.322722	0.121644	5.85604	5.5929	6.20319	5.47795	6.07952	5.49996	5.50984	6.20643	5.27114	5.57558	5.38072	5.11502	5.41014	5.63643	6.78969	5.71037	6.02173	5.72464	6.26121	6.18314	6.07632	6.22875	5.94639	5.77174	6.03256	6.80784	6.30138	5.56725	4.96155	6.37913	6.19074	5.75768	6.20247	7.14807	5.82931	5.94151	5.9675	5.48812	6.40822	6.43491	5.3772	6.08196

## Sheet: Sheet1
Regulation	Protein	log2 FC	Adj.Pval	FC
Up	IL6	1.17	1.73E-05	2.25012
Up	CXCL10	1.03	3.07E-03	2.04202
Up	CCL19	0.78	5.66E-04	1.71713
Up	SAA4	0.69	1.01E-02	1.61328
Up	OSM	0.68	1.94E-02	1.60214
Up	FCGR3B	0.57	9.54E-03	1.48452
Up	CCL8	0.5	4.57E-02	1.41421
Up	CCL14	0.47	1.64E-02	1.38511
Up	CCL23	0.41	3.44E-02	1.32869
Up	HGF	0.41	7.44E-03	1.32869
Up	FETUB	0.36	4.12E-02	1.28343
Down	AXIN1	-2.41	1.73E-05	0.188156
Down	SIRT2	-2.35	2.53E-06	0.196146
Down	SULT1A1	-2.12	6.22E-06	0.230047
Down	STAMBP	-1.91	3.89E-06	0.266093
Down	EIF4EBP1	-1.66	4.23E-04	0.316439
Down	CASP8	-0.98	1.54E-04	0.50698
Down	CA1	-0.87	1.52E-02	0.547147
Down	SOD1	-0.78	4.84E-05	0.582367
Down	GP1BA	-0.63	4.66E-04	0.646176
Down	IL17C	-0.52	3.44E-02	0.697372
Down	NCAM1	-0.44	1.42E-03	0.737135
Down	KITLG	-0.36	3.44E-02	0.779165
Down	ADA	-0.34	3.44E-02	0.790041
