# Supplementary material for: Metabolically Healthy Obesity Is Characterized by a Distinct Proteome Signature
Source: Int J Mol Sci. 2025 Mar 4;26(5):2262. doi: 10.3390/ijms26052262 (PMC11901089; doi:10.3390/ijms26052262)
Supplement: Supplementary file 1 [file ijms-26-02262-s001.zip › Supplementary Data S3. Fayaz et all 2024xlsx.xlsx]

## Sheet: GO Biological processes data
	Direction	adj.Pval	nGenes	Pathways	Genes
1	Down regulated	1.71724544591105e-05	11	Cell surface receptor signaling pathway	ENSG00000049130 ENSG00000064012 NA ENSG00000103126 ENSG00000124356 ENSG00000124391 ENSG00000133742 ENSG00000142168 ENSG00000149294 ENSG00000185245 ENSG00000196839
2	Down regulated	0.000767988	9	Intracellular signal transduction	ENSG00000049130 ENSG00000064012 NA ENSG00000103126 ENSG00000124356 ENSG00000142168 ENSG00000149294 ENSG00000187840 ENSG00000196839
3	Down regulated	0.000767988	5	Regulation of hemopoiesis	ENSG00000049130 ENSG00000064012 ENSG00000142168 ENSG00000185245 ENSG00000196839
4	Down regulated	0.00204051	9	Response to organic substance	ENSG00000064012 NA ENSG00000103126 ENSG00000124391 ENSG00000133742 ENSG00000142168 ENSG00000149294 ENSG00000187840 ENSG00000196839
5	Down regulated	0.00204051	9	Cellular response to chemical stimulus	ENSG00000064012 NA ENSG00000103126 ENSG00000124391 ENSG00000133742 ENSG00000142168 ENSG00000149294 ENSG00000187840
6	Down regulated	0.00204051	4	Regulation of leukocyte differentiation	ENSG00000049130 ENSG00000064012 ENSG00000142168 ENSG00000196839
7	Down regulated	0.00204843	7	Negative regulation of response to stimulus	ENSG00000064012 NA ENSG00000103126 ENSG00000124356 ENSG00000142168 ENSG00000185245 ENSG00000196839
8	Down regulated	0.00284702	3	Placenta development	ENSG00000064012 ENSG00000142168 ENSG00000196839
9	Down regulated	0.00284702	2	Regulation of T cell differentiation in thymus	ENSG00000142168 ENSG00000196839
10	Down regulated	0.00284702	3	Response to ethanol	ENSG00000064012 ENSG00000142168 ENSG00000187840
11	Down regulated	0.00284702	4	Reproductive structure development	ENSG00000049130 ENSG00000064012 ENSG00000142168 ENSG00000196839
12	Down regulated	0.00284702	4	Reproductive system development	ENSG00000049130 ENSG00000064012 ENSG00000142168 ENSG00000196839
13	Down regulated	0.00284702	6	Regulation of multicellular organismal development	ENSG00000049130 ENSG00000064012 NA ENSG00000142168 ENSG00000185245 ENSG00000196839
14	Down regulated	0.00292452	5	Developmental process involved in reproduction	ENSG00000049130 ENSG00000064012 NA ENSG00000142168 ENSG00000196839
15	Down regulated	0.00292452	2	Schwann cell development	NA ENSG00000142168
16	Up regulated	8.35958217742947e-10	6	Monocyte chemotaxis	ENSG00000108700 ENSG00000136244 ENSG00000169245 ENSG00000172724 NA
17	Up regulated	4.38029228390851e-09	9	Inflammatory response	ENSG00000019991 ENSG00000099985 ENSG00000108700 ENSG00000136244 ENSG00000148965 ENSG00000169245 ENSG00000172724 NA
18	Up regulated	8.06545012129397e-09	7	Cell chemotaxis	ENSG00000019991 ENSG00000108700 ENSG00000136244 ENSG00000169245 ENSG00000172724 NA
19	Up regulated	2.84015307905708e-08	5	Lymphocyte chemotaxis	ENSG00000108700 ENSG00000169245 ENSG00000172724 NA
20	Up regulated	5.0554011202729e-08	6	Mononuclear cell migration	ENSG00000108700 ENSG00000136244 ENSG00000169245 ENSG00000172724 NA
21	Up regulated	5.13332365654316e-08	6	Leukocyte chemotaxis	ENSG00000108700 ENSG00000136244 ENSG00000169245 ENSG00000172724 NA
22	Up regulated	5.13332365654316e-08	5	Chemokine-mediated signaling pathway	ENSG00000108700 ENSG00000169245 ENSG00000172724 NA
23	Up regulated	5.13332365654316e-08	6	Myeloid leukocyte migration	ENSG00000108700 ENSG00000136244 ENSG00000169245 ENSG00000172724 NA
24	Up regulated	5.78235477664672e-08	8	Cytokine-mediated signaling pathway	ENSG00000019991 ENSG00000099985 ENSG00000108700 ENSG00000136244 ENSG00000169245 ENSG00000172724 NA
25	Up regulated	5.78235477664672e-08	5	Neutrophil chemotaxis	ENSG00000108700 ENSG00000169245 ENSG00000172724 NA
26	Up regulated	5.78235477664672e-08	5	Response to chemokine	ENSG00000108700 ENSG00000169245 ENSG00000172724 NA
27	Up regulated	5.78235477664672e-08	5	Cellular response to chemokine	ENSG00000108700 ENSG00000169245 ENSG00000172724 NA
28	Up regulated	1.22433290895924e-07	5	Granulocyte chemotaxis	ENSG00000108700 ENSG00000169245 ENSG00000172724 NA
29	Up regulated	1.22433290895924e-07	5	Neutrophil migration	ENSG00000108700 ENSG00000169245 ENSG00000172724 NA
30	Up regulated	1.24799890370172e-07	7	Regulation of MAPK cascade	ENSG00000019991 ENSG00000099985 ENSG00000108700 ENSG00000136244 ENSG00000172724 NA

## Sheet: GO Molecular Functions data
	Direction	adj.Pval	nGenes	Pathways	Genes
1	Up regulated	1.027179101308e-07	5	Cytokine activity	ENSG00000099985 ENSG00000108700 ENSG00000136244 ENSG00000169245 ENSG00000172724
2	Up regulated	1.027179101308e-07	5	Cytokine receptor binding	ENSG00000099985 ENSG00000108700 ENSG00000136244 ENSG00000169245 ENSG00000172724
3	Up regulated	8.51574503867686e-07	5	Signaling receptor activator activity	ENSG00000099985 ENSG00000108700 ENSG00000136244 ENSG00000169245 ENSG00000172724
4	Up regulated	8.51574503867686e-07	5	Receptor ligand activity	ENSG00000099985 ENSG00000108700 ENSG00000136244 ENSG00000169245 ENSG00000172724
5	Up regulated	2.27971122009516e-06	3	Chemokine activity	ENSG00000108700 ENSG00000169245 ENSG00000172724
6	Up regulated	6.66865733708666e-06	3	Chemokine receptor binding	ENSG00000108700 ENSG00000169245 ENSG00000172724
7	Up regulated	9.59078424596599e-05	5	Signaling receptor binding	ENSG00000099985 ENSG00000108700 ENSG00000136244 ENSG00000169245 ENSG00000172724
8	Up regulated	0.000199035	3	G protein-coupled receptor binding	ENSG00000108700 ENSG00000169245 ENSG00000172724
9	Up regulated	0.000216385	5	Molecular function regulator	ENSG00000099985 ENSG00000108700 ENSG00000136244 ENSG00000169245 ENSG00000172724
10	Up regulated	0.00034295	2	CCR chemokine receptor binding	ENSG00000108700 ENSG00000172724
11	Up regulated	0.0015127	2	Growth factor activity	ENSG00000099985 ENSG00000136244
12	Up regulated	0.00173269	2	Heparin binding	ENSG00000108700 ENSG00000169245
13	Up regulated	0.00301573	2	Glycosaminoglycan binding	ENSG00000108700 ENSG00000169245
14	Up regulated	0.00343517	2	Sulfur compound binding	ENSG00000108700 ENSG00000169245
